# Supplementary material for: (Z)-Ethyl 2-cyano-2-{2-[5,6-dimethyl-4-(thio­phen-2-yl)-1H-pyrazolo­[3,4-b]pyridin-3-yl]hydrazinylidene}acetate
Source: Acta Crystallogr Sect E Struct Rep Online. 2011 Jul 30;67(Pt 8):o2145–6. doi: 10.1107/S1600536811028911 (PMC3213584; doi:10.1107/S1600536811028911)
Supplement: Supplementary file 2 [file e-67-o2145-Isup2.hkl]

#
# h,k,l, Fc-squared, Fo-squared, sigma(Fo-squared) and status flag
#
data_I
_shelx_title ' x in P2(1)/n (RT)'
_shelx_refln_list_code          4
_shelx_F_calc_maximum      181.44
_exptl_crystal_F_000       768.00
_reflns_d_resolution_high  0.7291
 
loop_
 _symmetry_equiv_pos_as_xyz
 'x, y, z'
 '-x+1/2, y+1/2, -z+1/2'
 '-x, -y, -z'
 'x-1/2, -y-1/2, z-1/2'
 
_cell_length_a     8.0672
_cell_length_b    10.6460
_cell_length_c    20.5892
_cell_angle_alpha  90.000
_cell_angle_beta   90.332
_cell_angle_gamma  90.000
 
_shelx_F_squared_multiplier     1.000
 
loop_
 _refln_index_h
 _refln_index_k
 _refln_index_l
 _refln_F_squared_calc
 _refln_F_squared_meas
 _refln_F_squared_sigma
 _refln_observed_status
   2   0   0     6557.32     7656.14     66.35 o
   4   0   0       83.74       83.40      1.95 o
   6   0   0       25.73       20.17      3.11 o
   8   0   0       60.16       46.48      4.07 o
  10   0   0       28.58       29.18      3.85 o
   1   1   0      373.15      514.13      4.01 o
   2   1   0    11866.18    12793.17     88.45 o
   3   1   0        9.30        0.63      0.23 o
   4   1   0       12.09       19.68      0.76 o
   5   1   0      779.68      846.39      7.50 o
   6   1   0       13.77       14.77      1.00 o
   7   1   0        7.17        9.63      1.10 o
   8   1   0       41.80       46.31      2.37 o
   9   1   0        2.29        4.79      1.84 o
  10   1   0        6.27        9.57      2.13 o
  11   1   0        0.78        0.61      1.71 o
   0   2   0       24.24       24.60      1.21 o
   1   2   0       41.61       31.18      3.04 o
   2   2   0    15386.33    13916.39    132.06 o
   3   2   0       87.37       33.14      1.07 o
   4   2   0      921.09     1098.05      7.96 o
   5   2   0      632.14      686.00      5.58 o
   6   2   0        7.27        3.31      0.71 o
   7   2   0        7.62        7.82      1.05 o
   8   2   0        0.25        0.10      1.07 o
   9   2   0        1.81       -0.57      1.43 o
  10   2   0        7.65        6.14      2.10 o
   1   3   0     1623.89     1981.10     14.91 o
   2   3   0        3.94        1.13      0.47 o
   3   3   0      344.78      191.10      2.37 o
   4   3   0      849.67      828.96      6.85 o
   5   3   0       28.62       23.33      0.95 o
   6   3   0       16.53       13.26      1.16 o
   7   3   0       31.32       38.56      1.81 o
   8   3   0       19.63       24.10      1.82 o
   9   3   0       16.63       16.23      1.88 o
  10   3   0        5.88        4.71      2.70 o
   0   4   0      372.46      461.78      9.64 o
   1   4   0     3879.56     3705.39     38.93 o
   2   4   0     2002.94     1730.36     15.00 o
   3   4   0        5.53        8.08      0.81 o
   4   4   0      314.41      395.90      4.20 o
   5   4   0      352.76      390.71      5.27 o
   6   4   0       29.29       34.93      1.63 o
   7   4   0        6.87       14.78      1.39 o
   8   4   0        0.03       -1.01      1.01 o
   9   4   0       16.46       16.14      2.03 o
  10   4   0        0.62       -1.57      1.57 o
   1   5   0        8.24        1.23      0.44 o
   2   5   0       18.91       35.59      0.97 o
   3   5   0       58.60       58.55      1.27 o
   4   5   0      545.72      540.64      7.03 o
   5   5   0       34.40       33.05      1.79 o
   6   5   0      255.81      276.81      4.80 o
   7   5   0        0.00       -0.98      1.10 o
   8   5   0       24.22       32.60      2.45 o
   9   5   0        5.46        4.34      1.74 o
  10   5   0        1.10       -0.74      1.88 o
   0   6   0     1083.06     1189.92     18.84 o
   1   6   0     3738.28     3818.66     34.98 o
   2   6   0        8.39       13.85      0.71 o
   3   6   0      177.06      249.08      3.29 o
   4   6   0       20.11       16.34      1.66 o
   5   6   0      458.13      468.38      7.78 o
   6   6   0       29.19       31.79      2.23 o
   7   6   0      155.40      154.24      4.92 o
   8   6   0       14.73       15.36      1.85 o
   9   6   0        8.48        9.39      1.96 o
  10   6   0        0.01       -1.96      1.96 o
   1   7   0      165.93      182.01      2.70 o
   2   7   0     2281.60     2416.42     20.97 o
   3   7   0      185.23      190.12      3.69 o
   4   7   0        8.34        8.83      1.39 o
   5   7   0      112.99       89.69      3.32 o
   6   7   0      210.51      209.24      7.30 o
   7   7   0        8.80        9.54      1.70 o
   8   7   0        7.82        7.70      1.88 o
   9   7   0        0.21        0.06      1.65 o
   0   8   0     1032.08     1086.46     18.31 o
   1   8   0        0.72        0.14      0.54 o
   2   8   0      416.06      423.39      4.54 o
   3   8   0     1502.69     1503.73     15.16 o
   4   8   0      191.69      177.18      4.33 o
   5   8   0      202.46      211.49      4.68 o
   6   8   0       45.52       47.31      2.73 o
   7   8   0        9.40        9.91      1.82 o
   8   8   0       15.80       16.76      2.23 o
   9   8   0        2.06       -0.14      1.83 o
   1   9   0        0.00       -0.63      0.63 o
   2   9   0       59.37       59.63      1.85 o
   3   9   0      181.68      178.40      3.99 o
   4   9   0      225.49      213.06      6.34 o
   5   9   0       23.73       20.81      1.90 o
   6   9   0        0.08       -1.20      1.20 o
   7   9   0       21.22       25.52      3.21 o
   8   9   0        7.15        7.09      1.95 o
   0  10   0       66.46       68.81      3.69 o
   1  10   0       20.56       18.14      1.18 o
   2  10   0       73.94       74.52      2.52 o
   3  10   0        1.08        2.09      1.84 o
   4  10   0       12.84       11.94      1.62 o
   5  10   0        2.65        4.25      1.37 o
   6  10   0        0.08       -0.93      1.33 o
   7  10   0        3.81        5.66      1.79 o
   8  10   0        1.58        0.07      1.67 o
   1  11   0      248.64      236.03      4.36 o
   2  11   0        4.74        3.10      1.36 o
   3  11   0       27.45       29.69      2.36 o
   4  11   0        0.66       -0.51      1.05 o
   5  11   0       34.09       33.79      3.09 o
   6  11   0        3.08        0.30      1.53 o
   7  11   0       17.93       22.41      2.66 o
   0  12   0       52.39       53.53      4.39 o
   1  12   0      120.91      121.86      3.92 o
   2  12   0        4.55        6.75      1.43 o
   3  12   0        0.16        1.03      1.02 o
   4  12   0       42.22       39.83      2.80 o
   5  12   0       15.54       15.38      2.07 o
   6  12   0        1.86        2.57      1.63 o
   1  13   0       66.77       73.98      3.67 o
   2  13   0        1.20       -1.38      1.38 o
   3  13   0       20.18       16.60      1.64 o
   4  13   0        3.72        3.14      1.62 o
   5  13   0       51.00       47.74      3.28 o
   0  14   0        5.31       19.59      5.51 o
   1  14   0        7.76       11.63      5.40 o
   2  14   0       32.17       33.53      2.76 o
   3  14   0        5.00        6.01      1.97 o
 -11   0   1        0.95       -0.09      2.78 o
  -9   0   1       26.09       16.94      3.19 o
  -7   0   1       16.22       26.97      2.21 o
  -5   0   1        9.69       12.90      1.10 o
  -3   0   1      516.62      311.46      3.66 o
  -1   0   1     8516.31     8837.45     90.21 o
   1   0   1       15.11        9.16      0.55 o
   3   0   1     6176.76     7113.84     72.61 o
   5   0   1        0.46        2.16      0.68 o
   7   0   1      184.07      212.89      4.55 o
   9   0   1       47.38       63.35      6.59 o
  11   0   1        1.82       -2.58      2.58 o
 -11   1   1        0.35       -1.67      1.67 o
 -10   1   1        5.63       -0.08      1.78 o
  -9   1   1        4.20       -0.36      1.63 o
  -8   1   1        0.02       -0.14      1.24 o
  -7   1   1       76.36       76.71      2.48 o
  -6   1   1      249.03      244.72      3.08 o
  -5   1   1        2.02        7.17      0.76 o
  -4   1   1        7.90        2.54      0.43 o
  -3   1   1      371.98      320.04      3.01 o
  -2   1   1      534.23      585.39      4.37 o
  -1   1   1     4535.26     4226.40    331.23 o
   0   1   1     1425.66     1638.82     15.52 o
   1   1   1     2000.66     1715.13     12.84 o
   2   1   1    27074.92    27340.48    189.81 o
   3   1   1       63.41       73.99      1.18 o
   4   1   1       98.85       86.58      1.35 o
   5   1   1        0.78        0.28      0.44 o
   6   1   1      407.30      442.02      4.57 o
   7   1   1        9.34        8.35      1.14 o
   8   1   1       55.58       61.14      2.66 o
   9   1   1        1.06        1.31      1.69 o
  10   1   1        1.36       -0.14      1.86 o
  11   1   1        1.26        1.01      1.98 o
 -10   2   1        0.17        0.16      1.88 o
  -9   2   1        2.33       -0.75      1.17 o
  -8   2   1        0.21        2.12      1.18 o
  -7   2   1       77.10       88.70      2.43 o
  -6   2   1       14.44       10.41      0.93 o
  -5   2   1       46.65       36.77      1.14 o
  -4   2   1      365.30      251.33      2.57 o
  -3   2   1        0.51        0.26      0.26 o
  -2   2   1     8338.03     8624.43     81.74 o
  -1   2   1     2539.52     2242.74     19.82 o
   0   2   1       15.05       61.55      1.23 o
   1   2   1     1263.13     1084.60     13.12 o
   2   2   1     2713.17     2760.91     17.92 o
   3   2   1      470.98      403.84      3.30 o
   4   2   1        6.66        6.45      0.58 o
   5   2   1       42.48       39.58      1.19 o
   6   2   1       64.30       76.57      2.32 o
   7   2   1        2.85        3.59      1.19 o
   8   2   1        1.12        0.59      1.01 o
   9   2   1       18.73       14.44      1.79 o
  10   2   1        0.25        0.46      1.88 o
 -10   3   1        4.82        3.81      2.02 o
  -9   3   1        1.72        3.71      1.47 o
  -8   3   1       43.56       44.61      2.26 o
  -7   3   1       47.34       53.38      2.16 o
  -6   3   1      197.84      193.00      3.35 o
  -5   3   1       12.82       32.73      1.22 o
  -4   3   1      224.57      159.24      2.19 o
  -3   3   1       75.94       71.93      1.09 o
  -2   3   1      100.55       47.67      7.84 o
  -1   3   1       63.58       35.72      1.23 o
   0   3   1      252.33      303.17      4.20 o
   1   3   1      250.98      425.25      3.51 o
   2   3   1      196.20      211.82      3.45 o
   3   3   1      550.75      659.80      5.45 o
   4   3   1     9287.77     9648.28     67.33 o
   5   3   1      166.84      163.13      2.92 o
   6   3   1       50.37       41.04      1.71 o
   7   3   1      105.64      103.11      2.54 o
   8   3   1        8.64       10.29      1.75 o
   9   3   1        2.72        3.22      1.40 o
  10   3   1        7.47        3.60      2.01 o
 -10   4   1        0.77       -0.17      1.65 o
  -9   4   1       19.50       13.73      1.76 o
  -8   4   1        3.12        0.84      1.12 o
  -7   4   1        1.73        0.23      0.96 o
  -6   4   1      469.00      519.12      6.34 o
  -5   4   1       51.74       37.91      1.82 o
  -4   4   1      228.97      297.28      3.40 o
  -3   4   1      762.28      922.71      8.59 o
  -2   4   1      987.24     1034.22      9.36 o
  -1   4   1      109.10      146.43      2.37 o
   0   4   1     1095.85      844.82     11.31 o
   1   4   1      541.28      724.84      6.50 o
   2   4   1     3956.55     3895.39     45.66 o
   3   4   1        3.97        0.04      0.40 o
   4   4   1      413.08      400.49      4.28 o
   5   4   1        5.58        6.82      0.77 o
   6   4   1      276.53      283.60      4.96 o
   7   4   1      120.41      143.82      2.96 o
   8   4   1       17.76        7.99      1.38 o
   9   4   1        0.58        0.04      1.27 o
  10   4   1        0.02        0.72      1.79 o
 -10   5   1       14.48       19.42      2.71 o
  -9   5   1        2.09        3.47      1.97 o
  -8   5   1       10.23       10.37      1.64 o
  -7   5   1      110.31      111.41      3.27 o
  -6   5   1        0.91       -0.70      1.06 o
  -5   5   1       24.78       19.87      1.47 o
  -4   5   1       61.15       54.76      2.48 o
  -3   5   1       52.40       58.92      1.33 o
  -2   5   1       16.79       37.34      1.09 o
  -1   5   1        4.57       23.77      1.05 o
   0   5   1     1920.44     1587.42    373.39 o
   1   5   1     1953.27     2054.79     18.04 o
   2   5   1      176.00      179.13      2.19 o
   3   5   1      317.16      297.61      3.76 o
   4   5   1       16.22       12.21      1.07 o
   5   5   1       26.21       29.19      1.73 o
   6   5   1      144.21      151.25      3.35 o
   7   5   1      304.72      315.61      5.20 o
   8   5   1        0.49        0.42      1.31 o
   9   5   1       13.78        8.14      1.96 o
  10   5   1        0.02        1.26      2.55 o
 -10   6   1        3.60        0.41      2.03 o
  -9   6   1        5.15        4.88      2.16 o
  -8   6   1        0.02       -0.48      1.31 o
  -7   6   1       67.47       67.51      3.23 o
  -6   6   1      230.06      238.93      6.56 o
  -5   6   1      135.60      149.69      3.76 o
  -4   6   1        3.15        3.28      2.32 o
  -3   6   1      585.83      601.95      6.31 o
  -2   6   1     1233.55     1377.18     11.67 o
  -1   6   1      267.43      308.20      4.21 o
   0   6   1     1580.19     1355.94     14.92 o
   1   6   1      118.50      112.52      2.33 o
   2   6   1       50.53       42.45      1.24 o
   3   6   1        4.51        3.65      0.87 o
   4   6   1      142.95      153.00      5.22 o
   5   6   1       12.57        8.43      1.40 o
   6   6   1       63.63       74.20      3.15 o
   7   6   1       89.12       84.57      3.67 o
   8   6   1       33.22       31.98      2.47 o
   9   6   1        5.52        4.45      1.84 o
  10   6   1        2.82       -1.16      1.74 o
  -9   7   1        8.87        6.14      2.08 o
  -8   7   1        0.89        0.99      1.55 o
  -7   7   1       27.24       22.78      2.18 o
  -6   7   1       77.23       77.12      3.48 o
  -5   7   1       51.17       39.89      2.33 o
  -4   7   1      112.54      133.65      3.60 o
  -3   7   1      191.23      240.60      4.26 o
  -2   7   1      510.53      501.30      5.37 o
  -1   7   1       15.93       25.27      1.13 o
   0   7   1        9.51        7.40      0.97 o
   1   7   1       23.21       17.39      1.03 o
   2   7   1       50.03       37.34      1.09 o
   3   7   1      264.10      260.95      4.54 o
   4   7   1      166.80      135.54      3.67 o
   5   7   1      347.33      382.61      7.03 o
   6   7   1       90.60       89.77      4.01 o
   7   7   1        4.33        1.68      1.41 o
   8   7   1        2.66        3.39      1.63 o
   9   7   1        2.88        3.48      1.78 o
  -9   8   1        1.26       -0.71      1.88 o
  -8   8   1        1.45        2.43      1.69 o
  -7   8   1        1.68        2.81      1.45 o
  -6   8   1       16.71       13.84      1.73 o
  -5   8   1       50.95       47.01      2.52 o
  -4   8   1      160.74      149.64      3.67 o
  -3   8   1        0.01       -1.12      1.12 o
  -2   8   1       71.38       67.43      1.59 o
  -1   8   1      747.59      733.39      8.10 o
   0   8   1      374.69      334.50      5.10 o
   1   8   1       52.37       42.73      1.42 o
   2   8   1      786.77      701.67      7.18 o
   3   8   1      299.70      327.77      4.69 o
   4   8   1      510.72      476.39      7.80 o
   5   8   1       65.75       70.66      3.19 o
   6   8   1       27.57       24.75      2.11 o
   7   8   1        1.86        1.52      1.43 o
   8   8   1        8.23        3.43      1.70 o
   9   8   1        0.97        1.62      1.86 o
  -8   9   1        2.93        2.70      1.76 o
  -7   9   1        1.48        0.21      1.50 o
  -6   9   1        8.45        7.61      1.61 o
  -5   9   1        0.01       -0.87      1.06 o
  -4   9   1       22.78       31.26      2.38 o
  -3   9   1      301.43      281.17      5.29 o
  -2   9   1       72.61       71.30      2.11 o
  -1   9   1      651.33      672.88      7.37 o
   0   9   1       24.07       25.51      1.72 o
   1   9   1       74.46       75.16      2.10 o
   2   9   1        3.75        6.83      0.81 o
   3   9   1       42.82       41.52      1.97 o
   4   9   1       44.06       47.25      2.57 o
   5   9   1       26.45       41.15      4.76 o
   6   9   1        0.39        3.40      1.45 o
   7   9   1        3.09        0.57      1.55 o
   8   9   1       17.18       18.71      2.51 o
  -8  10   1        0.39        1.86      1.89 o
  -7  10   1        0.25        1.21      1.63 o
  -6  10   1        3.43        2.44      1.49 o
  -5  10   1       67.88       62.45      3.35 o
  -4  10   1       17.06       21.66      1.81 o
  -3  10   1       13.81       14.59      1.42 o
  -2  10   1      146.20      133.83      2.58 o
  -1  10   1      635.53      627.34      7.54 o
   0  10   1        6.04        4.95      1.18 o
   1  10   1       16.85       15.65      1.12 o
   2  10   1        4.85        4.98      0.76 o
   3  10   1       15.34       22.68      1.76 o
   4  10   1        0.44       -0.60      1.11 o
   5  10   1        3.38        2.63      1.35 o
   6  10   1       16.75       14.52      1.98 o
   7  10   1        2.42        1.21      1.61 o
   8  10   1        0.79        0.62      1.69 o
  -7  11   1        1.04        2.59      1.74 o
  -6  11   1        1.47        1.82      1.55 o
  -5  11   1        3.55        3.15      1.56 o
  -4  11   1        8.68       14.32      1.74 o
  -3  11   1       95.40      102.98      3.64 o
  -2  11   1       30.65       30.48      2.17 o
  -1  11   1       21.89       19.34      1.41 o
   0  11   1      233.51      215.35      4.19 o
   1  11   1       32.42       33.70      1.84 o
   2  11   1        3.42        1.55      1.45 o
   3  11   1        9.87       10.45      1.39 o
   4  11   1        2.64        2.09      1.29 o
   5  11   1        0.31        0.63      1.68 o
   6  11   1        5.10        7.97      1.81 o
   7  11   1        2.05        0.13      1.69 o
  -6  12   1        3.55        3.51      1.69 o
  -5  12   1        2.71        2.37      1.50 o
  -4  12   1       20.24       18.70      1.96 o
  -3  12   1       28.21       32.70      2.07 o
  -2  12   1      117.94      132.14      3.84 o
  -1  12   1        6.03        5.76      1.20 o
   0  12   1        8.06        6.61      2.09 o
   1  12   1      197.43      214.25      7.32 o
   2  12   1        4.92        4.86      1.75 o
   3  12   1        5.83        6.02      1.28 o
   4  12   1        0.11        1.53      1.26 o
   5  12   1        1.73        1.96      1.51 o
   6  12   1        3.04        2.58      1.70 o
  -5  13   1        0.01        1.00      1.69 o
  -4  13   1        2.31        5.15      1.43 o
  -3  13   1        8.20        7.12      1.24 o
  -2  13   1        0.03       -0.95      1.22 o
  -1  13   1        0.03        1.47      1.21 o
   0  13   1       10.01        7.71      3.05 o
   1  13   1       13.31       15.92      2.14 o
   2  13   1       15.35       10.95      2.12 o
   3  13   1       14.54       10.97      1.60 o
   4  13   1       81.30       82.86      4.75 o
   5  13   1        6.64        5.78      2.17 o
  -3  14   1       19.52       20.80      2.60 o
  -2  14   1        0.38        1.57      1.88 o
  -1  14   1        0.31        8.80      4.96 o
   0  14   1       29.74       41.71      5.33 o
   1  14   1       46.17       69.63     10.00 o
   2  14   1        3.29        4.34      1.69 o
   3  14   1       17.71       16.89      2.51 o
 -10   0   2        0.70       -0.70      2.57 o
  -8   0   2       11.53       12.94      2.25 o
  -6   0   2      296.60      337.33      7.74 o
  -4   0   2       19.26       33.33      2.83 o
  -2   0   2       16.67       81.94      2.10 o
   0   0   2     7498.01     7745.53     72.10 o
   2   0   2     2578.65     2007.65     17.95 o
   4   0   2     1013.99     1034.09     15.61 o
   6   0   2       69.16       55.35      6.63 o
   8   0   2       96.70      113.56      5.64 o
  10   0   2       11.86       13.54      3.40 o
 -11   1   2        0.61       -0.76      1.66 o
 -10   1   2        5.27        7.39      2.03 o
  -9   1   2       10.21       13.36      2.06 o
  -8   1   2      125.51      157.21      3.77 o
  -7   1   2      117.63      138.78      3.13 o
  -6   1   2      108.49      112.76      2.35 o
  -5   1   2        0.03        1.06      0.80 o
  -4   1   2      135.16      111.42      1.69 o
  -3   1   2      576.61      468.17      5.01 o
  -2   1   2     6531.98     6351.40     40.13 o
  -1   1   2       10.74       20.44      0.41 o
   0   1   2     3486.57     3659.21     33.42 o
   1   1   2     7145.04     7539.61     49.66 o
   2   1   2    32921.86    35431.84    256.28 o
   3   1   2       30.44       62.64      1.26 o
   4   1   2     1192.13     1102.32      7.99 o
   5   1   2      651.23      668.50      5.73 o
   6   1   2      216.12      244.41      3.04 o
   7   1   2       45.68       58.32      2.13 o
   8   1   2        0.10       -0.50      1.06 o
   9   1   2        3.45        1.42      1.73 o
  10   1   2        1.98       -0.40      1.84 o
  11   1   2       10.05        8.05      2.96 o
 -10   2   2        1.83        0.46      1.86 o
  -9   2   2        1.69        3.91      1.33 o
  -8   2   2       15.29       21.56      1.60 o
  -7   2   2        8.22       15.27      1.27 o
  -6   2   2      121.64      131.68      2.61 o
  -5   2   2       32.43       44.81      1.42 o
  -4   2   2      131.33      161.93      2.06 o
  -3   2   2      828.22      785.41      6.36 o
  -2   2   2     1382.68     1468.48     14.10 o
  -1   2   2     1765.66     2205.59     18.30 o
   0   2   2     4833.00     4998.58     35.07 o
   1   2   2     7799.41     7526.93    184.85 o
   2   2   2      522.48      578.02      4.95 o
   3   2   2     1906.32     2012.20     15.69 o
   4   2   2     1582.72     1833.44     13.14 o
   5   2   2       26.74       33.52      1.10 o
   6   2   2       27.19       20.95      1.32 o
   7   2   2       13.92       21.21      1.38 o
   8   2   2       52.31       53.36      2.43 o
   9   2   2        1.14       -1.50      1.50 o
  10   2   2        0.39       -0.84      2.35 o
 -10   3   2        0.01        0.41      1.87 o
  -9   3   2       11.37       12.17      1.76 o
  -8   3   2       10.25       17.30      1.79 o
  -7   3   2        4.11        3.01      1.04 o
  -6   3   2        2.44        1.13      0.85 o
  -5   3   2       73.76       90.74      2.03 o
  -4   3   2       41.50       46.01      1.41 o
  -3   3   2      523.80      448.16      3.94 o
  -2   3   2       45.87       38.31      2.14 o
  -1   3   2       27.59       22.28      0.64 o
   0   3   2       83.38      106.16      1.14 o
   1   3   2      544.80      498.15      3.87 o
   2   3   2     3608.74     3884.40     35.10 o
   3   3   2       58.58       80.32      1.27 o
   4   3   2      527.79      710.35      6.46 o
   5   3   2      105.64       80.02      1.95 o
   6   3   2      354.92      390.15      5.77 o
   7   3   2      111.29      120.11      3.07 o
   8   3   2        0.73        0.39      1.10 o
   9   3   2        3.64        1.38      1.32 o
  10   3   2        0.14       -0.26      1.94 o
 -10   4   2        0.11       -0.33      1.68 o
  -9   4   2        0.32       -1.45      1.98 o
  -8   4   2       78.22       89.35      2.80 o
  -7   4   2        7.70        9.24      1.22 o
  -6   4   2        0.72       -0.87      0.87 o
  -5   4   2       17.08        9.80      0.92 o
  -4   4   2      129.63      148.72      2.27 o
  -3   4   2      136.27      144.61      2.58 o
  -2   4   2      723.89      834.95      7.36 o
  -1   4   2        0.41       11.26      0.93 o
   0   4   2      385.92      373.86      3.43 o
   1   4   2      720.90      795.04      7.15 o
   2   4   2      153.26      173.21      3.23 o
   3   4   2      417.91      245.03      3.56 o
   4   4   2       23.27       42.77      1.29 o
   5   4   2       12.36       13.33      0.94 o
   6   4   2       44.95       47.42      1.95 o
   7   4   2       31.26       36.83      1.78 o
   8   4   2       21.67       14.39      1.44 o
   9   4   2        1.84       -0.41      1.26 o
  10   4   2        2.18        2.19      1.63 o
 -10   5   2        3.70        3.01      2.13 o
  -9   5   2       13.60       13.33      2.37 o
  -8   5   2        3.74        0.17      1.25 o
  -7   5   2       32.81       21.22      1.81 o
  -6   5   2        2.98        2.47      1.14 o
  -5   5   2       46.87       47.61      2.03 o
  -4   5   2      153.47      131.20     10.96 o
  -3   5   2      511.21      543.12      5.15 o
  -2   5   2     1160.48     1185.25     10.91 o
  -1   5   2      925.48     1070.26      8.98 o
   0   5   2      474.85      400.08      3.48 o
   1   5   2      814.49      862.81      7.17 o
   2   5   2     1459.97     1755.90     13.13 o
   3   5   2        1.21        0.15      0.45 o
   4   5   2        2.31        1.43      0.69 o
   5   5   2        2.19       -0.51      0.96 o
   6   5   2      353.65      355.51      5.67 o
   7   5   2       21.34       17.40      1.63 o
   8   5   2       92.28       76.92      3.05 o
   9   5   2      106.50      113.70      4.26 o
  10   5   2        1.55        1.32      1.97 o
 -10   6   2       10.60        8.90      2.36 o
  -9   6   2        0.04       -1.67      1.67 o
  -8   6   2        0.10       -1.21      1.21 o
  -7   6   2       18.47       21.03      2.05 o
  -6   6   2        1.41        1.20      1.22 o
  -5   6   2       50.41       48.01      2.42 o
  -4   6   2      169.83      182.04      8.59 o
  -3   6   2      212.43      216.25      2.94 o
  -2   6   2       14.21       27.81      1.00 o
  -1   6   2      264.59      203.57      2.33 o
   0   6   2     2276.82     2540.79     19.65 o
   1   6   2      269.44      233.10      2.45 o
   2   6   2       85.05       78.98      2.01 o
   3   6   2       56.21       28.72      1.23 o
   4   6   2      304.71      299.86      7.57 o
   5   6   2       47.32       58.97      3.07 o
   6   6   2      125.27      130.53      3.83 o
   7   6   2       14.70        9.40      1.80 o
   8   6   2        1.63       -1.28      1.28 o
   9   6   2        0.11       -0.58      1.63 o
  10   6   2        0.84       -1.04      1.87 o
  -9   7   2        3.54        4.85      1.84 o
  -8   7   2        8.81        3.28      1.66 o
  -7   7   2        4.04        2.76      1.39 o
  -6   7   2        2.33       -0.62      1.13 o
  -5   7   2      123.65      117.50      3.40 o
  -4   7   2        0.06       -0.73      0.83 o
  -3   7   2      416.71      437.41      6.01 o
  -2   7   2        2.78       -0.46      0.46 o
  -1   7   2      488.30      547.16      6.27 o
   0   7   2       21.22       15.74      0.57 o
   1   7   2      209.32      189.48      2.31 o
   2   7   2        7.22        5.66      0.57 o
   3   7   2       12.10       13.47      1.50 o
   4   7   2      702.65      665.70      9.44 o
   5   7   2      436.08      475.50      9.50 o
   6   7   2        4.82        3.36      1.38 o
   7   7   2       12.03        7.63      1.68 o
   8   7   2        0.09       -0.75      1.57 o
   9   7   2        1.72        1.59      1.71 o
  -9   8   2        1.28       -1.69      1.75 o
  -8   8   2        0.66        0.61      1.55 o
  -7   8   2        5.49        3.19      1.49 o
  -6   8   2        5.10        2.98      1.31 o
  -5   8   2       34.88       39.60      2.33 o
  -4   8   2       41.57       53.83      2.41 o
  -3   8   2      225.01      196.20      4.77 o
  -2   8   2      339.91      294.76      3.52 o
  -1   8   2      161.13      136.09      3.01 o
   0   8   2        4.18        1.71      0.42 o
   1   8   2       93.58       90.67      1.75 o
   2   8   2      265.61      246.57      3.33 o
   3   8   2       40.80       46.55      1.82 o
   4   8   2       53.05       57.16      3.32 o
   5   8   2       54.23       57.34      3.01 o
   6   8   2        2.51        1.73      1.40 o
   7   8   2        8.82        5.70      1.62 o
   8   8   2        0.17       -0.93      1.51 o
   9   8   2        0.04       -0.49      1.75 o
  -8   9   2        5.88        5.41      1.91 o
  -7   9   2       16.38       20.08      2.21 o
  -6   9   2        0.28        1.73      1.31 o
  -5   9   2       18.45       19.96      1.84 o
  -4   9   2        0.42        0.22      0.95 o
  -3   9   2      244.65      244.91      5.20 o
  -2   9   2      588.65      566.09      6.44 o
  -1   9   2      453.35      438.01      5.13 o
   0   9   2      403.69      393.79      4.04 o
   1   9   2      836.57      811.03      7.45 o
   2   9   2      328.53      344.02      4.30 o
   3   9   2        0.05        0.01      0.85 o
   4   9   2        6.78        3.74      1.27 o
   5   9   2        1.14        0.16      1.18 o
   6   9   2        0.03       -1.10      1.30 o
   7   9   2       31.09       35.11      2.78 o
   8   9   2        7.42        8.01      1.95 o
  -8  10   2        7.43        7.86      2.13 o
  -7  10   2       16.22       13.36      2.20 o
  -6  10   2       10.11       15.43      2.08 o
  -5  10   2       10.64        9.21      1.56 o
  -4  10   2       35.62       40.95      2.33 o
  -3  10   2       22.04       13.92      1.50 o
  -2  10   2       59.09       66.55      1.95 o
  -1  10   2        9.65       12.22      1.09 o
   0  10   2       60.01       62.49      1.47 o
   1  10   2        0.60       -0.79      0.79 o
   2  10   2        2.09       -0.11      0.68 o
   3  10   2       47.00       42.18      2.23 o
   4  10   2       67.92       68.16      3.03 o
   5  10   2        6.57        7.49      1.66 o
   6  10   2       10.77        8.28      2.46 o
   7  10   2        0.58        2.69      1.72 o
   8  10   2        4.18        3.56      1.85 o
  -7  11   2        1.84        1.59      1.75 o
  -6  11   2       15.97       16.85      2.20 o
  -5  11   2        0.02        0.84      1.31 o
  -4  11   2        5.25        5.09      1.77 o
  -3  11   2       14.10       13.90      1.55 o
  -2  11   2       38.99       34.11      1.70 o
  -1  11   2        7.53        3.85      1.08 o
   0  11   2        0.62        1.59      0.64 o
   1  11   2        6.88        5.75      1.12 o
   2  11   2        1.56        2.50      0.88 o
   3  11   2        6.06       11.76      1.89 o
   4  11   2        0.30        0.90      1.21 o
   5  11   2       31.54       35.03      2.64 o
   6  11   2        7.86        6.81      1.83 o
   7  11   2        2.62        3.09      1.74 o
  -6  12   2        1.69        2.56      1.70 o
  -5  12   2       10.78        9.39      1.85 o
  -4  12   2       40.70       38.26      2.40 o
  -3  12   2       17.65       18.19      1.62 o
  -2  12   2        1.02        0.83      1.25 o
  -1  12   2        2.70        1.06      1.02 o
   0  12   2      110.68      126.02      5.54 o
   1  12   2        6.61       10.79      1.77 o
   2  12   2       16.82       12.16      3.31 o
   3  12   2        3.56        5.21      2.10 o
   4  12   2        9.83       14.02      2.03 o
   5  12   2       14.65       19.58      2.66 o
   6  12   2        0.00        0.69      1.71 o
  -4  13   2        5.57        9.34      1.57 o
  -3  13   2       11.29       12.13      1.41 o
  -2  13   2        3.48        2.59      1.39 o
  -1  13   2        1.37        2.06      1.27 o
   0  13   2        0.26        3.87      2.08 o
   1  13   2        0.02        2.95      1.24 o
   2  13   2        8.56        6.70      1.92 o
   3  13   2      189.47      215.72      8.71 o
   4  13   2        4.78        5.84      1.71 o
  -3  14   2        0.09        2.42      1.97 o
  -2  14   2        5.68        6.78      2.12 o
  -1  14   2       37.99       41.03      5.50 o
   0  14   2        0.05        8.03      4.15 o
   1  14   2        7.21       15.14      5.49 o
   2  14   2       16.66       24.81      3.07 o
   3  14   2        7.50       14.26      2.95 o
 -11   0   3        6.05        8.01      3.33 o
  -9   0   3       33.24       35.67      5.05 o
  -7   0   3       37.26       44.95      2.73 o
  -5   0   3      388.70      459.78      6.68 o
  -3   0   3        8.35        1.72      0.61 o
  -1   0   3    12136.45    11806.09    110.65 o
   1   0   3     5231.19     6196.04     54.83 o
   3   0   3     2048.97     2048.04     21.94 o
   5   0   3       25.49       26.70      1.49 o
   7   0   3       60.47       63.77      2.40 o
   9   0   3        0.92       -1.00      2.38 o
 -10   1   3        0.04       -1.47      1.47 o
  -9   1   3        2.03       -0.62      1.31 o
  -8   1   3        5.78        9.02      1.49 o
  -7   1   3        3.71        7.55      1.27 o
  -6   1   3        1.05       -0.72      0.72 o
  -5   1   3       72.88       61.10      1.59 o
  -4   1   3       10.04        4.99      0.49 o
  -3   1   3       12.63       29.59      1.29 o
  -2   1   3     6072.48     6306.64     41.44 o
  -1   1   3      594.61      523.89      3.73 o
   0   1   3       61.97       17.44      0.45 o
   1   1   3     5259.75     5116.50     33.59 o
   2   1   3     7037.18     8129.95     54.23 o
   3   1   3     1501.35     1440.92     11.91 o
   4   1   3     2466.89     2644.03     20.15 o
   5   1   3      137.62      146.82      2.07 o
   6   1   3       29.39       26.86      1.12 o
   7   1   3       21.77       21.39      1.37 o
   8   1   3        5.68        1.35      1.05 o
   9   1   3       18.31       21.63      2.59 o
  10   1   3        0.59        1.06      2.01 o
 -10   2   3        4.82       -0.17      1.92 o
  -9   2   3        0.36       -0.25      1.17 o
  -8   2   3        3.04        0.76      1.32 o
  -7   2   3        4.18        1.55      1.09 o
  -6   2   3      387.15      457.06      5.52 o
  -5   2   3      441.25      523.54      4.96 o
  -4   2   3     1998.72     2058.85     13.96 o
  -3   2   3      309.49      234.73      2.45 o
  -2   2   3     1169.33     1053.69      8.70 o
  -1   2   3     5816.31     6721.68     49.09 o
   0   2   3     1246.76     1307.25     12.00 o
   1   2   3      302.12      168.60      2.57 o
   2   2   3      378.85      257.92      4.77 o
   3   2   3     1029.59     1000.82      8.20 o
   4   2   3     2465.35     2826.20     18.83 o
   5   2   3      279.54      286.42      2.93 o
   6   2   3      333.65      335.15      4.30 o
   7   2   3       14.79       14.05      1.22 o
   8   2   3        4.03        1.38      1.05 o
   9   2   3        0.55        0.25      1.79 o
  10   2   3        0.02       -2.45      2.45 o
 -10   3   3       13.32        9.00      2.00 o
  -9   3   3        2.17        1.45      1.41 o
  -8   3   3        2.92        2.08      1.33 o
  -7   3   3       79.48       89.97      2.66 o
  -6   3   3       29.49       20.34      1.36 o
  -5   3   3       81.44       70.28      1.94 o
  -4   3   3      300.25      308.40      3.56 o
  -3   3   3       82.31       83.06      1.26 o
  -2   3   3      888.35      686.61     10.53 o
  -1   3   3     3436.51     3695.55     38.49 o
   0   3   3     3012.18     2858.63     20.34 o
   1   3   3      521.35      515.80      4.95 o
   2   3   3      177.17      150.13      4.79 o
   3   3   3        5.70        1.08      0.49 o
   4   3   3     1443.43     1412.34     12.41 o
   5   3   3       68.01       61.17      2.35 o
   6   3   3        0.55       -0.87      0.87 o
   7   3   3        1.26        4.77      0.85 o
   8   3   3       46.80       50.20      2.60 o
   9   3   3       10.51        8.19      1.53 o
  10   3   3        1.11        0.46      1.97 o
 -10   4   3        2.17        1.65      1.75 o
  -9   4   3       13.66       16.42      1.93 o
  -8   4   3       10.80        6.39      1.38 o
  -7   4   3        0.28        0.37      0.96 o
  -6   4   3        0.03       -1.04      1.04 o
  -5   4   3       32.04       32.77      1.36 o
  -4   4   3      486.33      449.86      4.61 o
  -3   4   3      481.22      463.06      4.90 o
  -2   4   3      487.70      691.67      6.29 o
  -1   4   3       39.63       32.48      0.82 o
   0   4   3     3070.93     3022.34     23.73 o
   1   4   3      418.34      524.62      4.23 o
   2   4   3      767.13     1036.38     12.84 o
   3   4   3     1303.56     1402.66     11.44 o
   4   4   3        5.99        1.31      0.59 o
   5   4   3      136.46      155.82      2.53 o
   6   4   3      748.72      766.60      8.41 o
   7   4   3        0.04       -0.89      0.89 o
   8   4   3      120.27      147.57      3.80 o
   9   4   3        0.81        0.09      1.32 o
  10   4   3       13.71       17.99      2.26 o
 -10   5   3        1.04        1.57      2.06 o
  -9   5   3        1.32        1.80      2.38 o
  -8   5   3        3.01        2.13      1.50 o
  -7   5   3        0.05       -1.02      1.02 o
  -6   5   3       29.07       27.51      1.84 o
  -5   5   3       10.67        4.31      1.05 o
  -4   5   3       44.33       47.79      1.79 o
  -3   5   3      776.03      832.36      7.83 o
  -2   5   3     1241.96     1388.75     12.47 o
  -1   5   3       50.01       45.97      1.00 o
   0   5   3        5.61        4.58      0.35 o
   1   5   3      825.46      764.66      5.96 o
   2   5   3     1208.12     1233.60     10.68 o
   3   5   3       16.73        2.95      0.72 o
   4   5   3       96.71      103.68      2.31 o
   5   5   3      709.51      753.53      8.32 o
   6   5   3       33.37       37.07      2.12 o
   7   5   3       28.90       24.96      1.98 o
   8   5   3        0.54       -1.20      1.20 o
   9   5   3       18.90       16.88      2.06 o
  10   5   3        0.02       -1.01      2.34 o
 -10   6   3        1.60        0.05      1.97 o
  -9   6   3        1.35        1.44      1.84 o
  -8   6   3       55.60       50.78      2.77 o
  -7   6   3       35.35       30.53      2.34 o
  -6   6   3       34.79       37.50      2.37 o
  -5   6   3      155.69      145.48      3.65 o
  -4   6   3      238.73      273.25     11.91 o
  -3   6   3      165.04      193.85      2.74 o
  -2   6   3      846.47      947.15      9.01 o
  -1   6   3     1325.33     1501.56     11.96 o
   0   6   3      311.50      310.55      2.93 o
   1   6   3       49.74       37.56      0.90 o
   2   6   3      102.00       63.56      1.23 o
   3   6   3       13.95       20.32      1.18 o
   4   6   3      577.13      617.82     12.25 o
   5   6   3        3.83        3.85      1.19 o
   6   6   3      498.98      490.22      7.93 o
   7   6   3       85.32       97.96      3.72 o
   8   6   3      126.80      123.58      3.57 o
   9   6   3       12.73        9.50      2.08 o
  10   6   3        1.15       -0.57      1.97 o
  -9   7   3        0.35       -0.51      1.80 o
  -8   7   3       17.64       19.81      2.56 o
  -7   7   3       37.64       32.62      2.47 o
  -6   7   3        2.98       -0.53      1.18 o
  -5   7   3        5.50        2.04      1.17 o
  -4   7   3      137.09      119.44      3.14 o
  -3   7   3       20.83       24.01      1.21 o
  -2   7   3       46.64       42.42      1.28 o
  -1   7   3      105.41      116.26      1.67 o
   0   7   3      134.16      143.07      1.76 o
   1   7   3       45.86       54.37      1.12 o
   2   7   3       67.19       57.43      2.20 o
   3   7   3       33.79       43.13      1.79 o
   4   7   3      729.08      664.26      8.33 o
   5   7   3      123.15      127.49      3.88 o
   6   7   3      111.12       88.06      3.55 o
   7   7   3       45.38       55.69      3.14 o
   8   7   3       23.06       26.36      2.53 o
   9   7   3        1.58        2.90      1.77 o
  -9   8   3        9.92       12.07      2.67 o
  -8   8   3        1.04       -1.45      1.45 o
  -7   8   3        9.52       11.77      1.86 o
  -6   8   3       53.36       49.28      2.80 o
  -5   8   3        0.49       -0.96      1.06 o
  -4   8   3      109.48      112.58      3.17 o
  -3   8   3       74.56       62.58      2.30 o
  -2   8   3       20.93       27.61      1.32 o
  -1   8   3      171.31      155.63      2.06 o
   0   8   3      250.11      236.71      2.57 o
   1   8   3       32.70       50.07      1.17 o
   2   8   3       40.55       27.96      1.20 o
   3   8   3      197.77      175.34      3.46 o
   4   8   3       13.29        7.99      1.31 o
   5   8   3       34.41       38.89      2.41 o
   6   8   3        1.55        1.51      1.33 o
   7   8   3        0.02        0.45      1.38 o
   8   8   3        0.01       -0.12      1.50 o
   9   8   3        1.41       -0.54      1.75 o
  -8   9   3       15.44       14.22      2.38 o
  -7   9   3        0.68       -1.14      1.41 o
  -6   9   3       21.06       21.99      2.09 o
  -5   9   3        7.73        7.28      1.45 o
  -4   9   3        6.11        4.30      1.31 o
  -3   9   3       47.60       42.87      2.12 o
  -2   9   3       56.82       48.73      1.49 o
  -1   9   3       56.83       63.82      1.35 o
   0   9   3     1132.97     1147.39      9.03 o
   1   9   3       13.54       12.78      0.74 o
   2   9   3       58.67       55.47      1.76 o
   3   9   3       76.58       68.15      3.76 o
   4   9   3       35.13       29.42      2.18 o
   5   9   3        0.50        1.22      1.29 o
   6   9   3       93.69       97.42      5.38 o
   7   9   3       30.09       39.23      2.91 o
   8   9   3        3.19        2.25      1.71 o
  -7  10   3        3.98        4.10      2.31 o
  -6  10   3       10.56       11.52      1.88 o
  -5  10   3       62.70       67.59      3.31 o
  -4  10   3        0.56        0.26      1.07 o
  -3  10   3       45.16       31.14      2.02 o
  -2  10   3       23.86       27.00      1.31 o
  -1  10   3       34.76       29.48      1.09 o
   0  10   3      283.77      292.98      3.18 o
   1  10   3      278.02      273.29      4.25 o
   2  10   3      473.68      459.95      8.32 o
   3  10   3       48.10       40.39      2.42 o
   4  10   3       21.08       20.63      1.92 o
   5  10   3       50.24       49.74      3.03 o
   6  10   3        7.42        5.59      1.80 o
   7  10   3        4.47        6.21      1.87 o
  -7  11   3        0.20       -0.89      1.58 o
  -6  11   3        0.00       -1.48      1.48 o
  -5  11   3       24.00       14.93      2.01 o
  -4  11   3        8.33        5.82      1.40 o
  -3  11   3        0.32        1.89      1.11 o
  -2  11   3       22.53       18.45      2.10 o
  -1  11   3       50.60       49.01      2.20 o
   0  11   3        8.51        8.97      1.24 o
   1  11   3       36.89       33.14      1.34 o
   2  11   3       65.19       70.96      2.54 o
   3  11   3       17.63       21.77      1.95 o
   4  11   3        0.99        2.92      1.65 o
   5  11   3        2.28        1.21      1.51 o
   6  11   3       17.13       24.00      2.35 o
   7  11   3        4.57        2.29      1.77 o
  -6  12   3       13.24       16.24      2.16 o
  -5  12   3        3.31        7.36      1.63 o
  -4  12   3       36.38       40.11      2.46 o
  -3  12   3        0.16        0.74      1.05 o
  -2  12   3        2.79        1.45      0.86 o
  -1  12   3      194.45      196.10      4.63 o
   0  12   3       33.21       36.36      2.04 o
   1  12   3       49.15       41.42      2.50 o
   2  12   3       13.71       12.10      1.68 o
   3  12   3      149.08      144.85      4.68 o
   4  12   3        0.43        2.41      2.60 o
   5  12   3       43.43       46.82      3.72 o
   6  12   3       11.03       13.38      2.19 o
  -4  13   3        6.13        4.07      1.41 o
  -3  13   3       42.08       43.95      2.21 o
  -2  13   3        0.14        0.85      2.07 o
  -1  13   3        0.69        2.27      1.29 o
   0  13   3       25.76       29.40      3.22 o
   1  13   3        0.96        2.82      1.59 o
   2  13   3        1.66        4.00      3.01 o
   3  13   3        1.17        4.98      1.71 o
   4  13   3        9.84       11.27      2.87 o
  -2  14   3       36.18       48.21      3.63 o
  -1  14   3        0.17        4.05      1.73 o
   0  14   3        2.24        5.51      3.18 o
   1  14   3       14.12       13.41      2.05 o
   2  14   3        9.43       17.11      2.72 o
 -10   0   4        0.00       -0.22      1.90 o
  -8   0   4        3.47        3.87      2.21 o
  -6   0   4        3.19        7.57      2.21 o
  -4   0   4      129.01      152.70      3.40 o
  -2   0   4    12879.23    14079.59    121.90 o
   0   0   4    10340.92     9011.14     73.23 o
   2   0   4     7206.78     8486.62     79.79 o
   4   0   4       10.49        3.51      0.88 o
   6   0   4        8.75       12.17      1.38 o
   8   0   4       19.16       19.51      3.17 o
  10   0   4        0.45        0.69      2.75 o
 -10   1   4        0.00        1.69      1.55 o
  -9   1   4        0.22       -0.71      1.24 o
  -8   1   4        3.61        4.44      1.22 o
  -7   1   4       76.82       76.49      2.77 o
  -6   1   4        0.17       -0.62      0.75 o
  -5   1   4       40.64       29.15      1.07 o
  -4   1   4      127.94      166.52      2.07 o
  -3   1   4      730.22      876.08      6.82 o
  -2   1   4      139.73       70.09      1.13 o
  -1   1   4     2275.82     2707.05     17.67 o
   0   1   4      967.23      833.38      5.67 o
   1   1   4     4092.95     3799.07     25.13 o
   2   1   4      385.43      558.51      4.45 o
   3   1   4     1179.81     1249.39      9.64 o
   4   1   4       29.84       31.57      1.08 o
   5   1   4      234.06      190.24      2.58 o
   6   1   4        7.95        7.28      1.11 o
   7   1   4       80.39       83.79      2.30 o
   8   1   4        0.00       -1.13      1.13 o
   9   1   4        0.70       -1.61      1.61 o
  10   1   4        0.07        1.14      1.90 o
 -10   2   4       13.22       12.45      2.29 o
  -9   2   4        0.02        1.61      1.22 o
  -8   2   4        3.08        2.06      1.08 o
  -7   2   4        4.29        1.37      0.93 o
  -6   2   4       48.92       67.43      2.26 o
  -5   2   4        0.85       -0.08      0.38 o
  -4   2   4      120.57       81.45      1.96 o
  -3   2   4      198.15      278.84      2.94 o
  -2   2   4     2167.31     2360.67     17.15 o
  -1   2   4      422.09      350.02      2.67 o
   0   2   4       16.04       45.63      1.06 o
   1   2   4      145.57      148.10      2.83 o
   2   2   4     4368.60     4400.29     30.60 o
   3   2   4     2677.82     2472.54     17.96 o
   4   2   4     3460.20     3518.74     24.13 o
   5   2   4      224.76      246.95      2.76 o
   6   2   4        4.95        3.62      0.90 o
   7   2   4       21.93       30.23      1.59 o
   8   2   4       12.16       11.85      1.35 o
   9   2   4        4.05       -0.35      1.57 o
  10   2   4        2.50       -2.46      2.46 o
 -10   3   4        7.51        7.74      2.72 o
  -9   3   4       17.86       23.39      2.09 o
  -8   3   4       75.09       65.28      2.86 o
  -7   3   4       11.58        6.57      1.70 o
  -6   3   4        0.93        1.32      0.88 o
  -5   3   4      567.18      593.60      6.44 o
  -4   3   4        8.36        6.85      0.67 o
  -3   3   4      675.25      855.60      6.45 o
  -2   3   4      126.65      114.27      1.56 o
  -1   3   4     2863.98     2975.34     35.28 o
   0   3   4      565.47      770.64      7.02 o
   1   3   4      621.97      564.65      8.90 o
   2   3   4      599.74      606.79      5.58 o
   3   3   4      310.77      400.53      3.59 o
   4   3   4        3.00        0.81      0.68 o
   5   3   4       96.74      117.67      2.69 o
   6   3   4      421.21      388.62      4.64 o
   7   3   4      144.83      190.70      4.38 o
   8   3   4       33.56       47.30      2.56 o
   9   3   4        2.18        0.33      1.44 o
  10   3   4        5.55        0.40      2.01 o
 -10   4   4        6.97        5.77      1.84 o
  -9   4   4       23.74       23.40      2.11 o
  -8   4   4        0.40        0.21      1.22 o
  -7   4   4       47.82       61.68      2.39 o
  -6   4   4       10.57        5.46      1.05 o
  -5   4   4        0.10       -0.04      0.56 o
  -4   4   4      215.11      243.74      3.41 o
  -3   4   4     2627.76     2801.22     22.35 o
  -2   4   4      213.70      194.60      2.31 o
  -1   4   4      816.61      665.72      5.76 o
   0   4   4      354.91      287.59      2.84 o
   1   4   4      767.15      940.64      7.43 o
   2   4   4      911.84     1001.28      9.81 o
   3   4   4      441.74      430.17      4.37 o
   4   4   4        1.33        0.23      0.62 o
   5   4   4      134.50      141.97      2.45 o
   6   4   4      422.31      442.80      5.82 o
   7   4   4       45.40       37.94      1.92 o
   8   4   4        5.77        5.10      1.35 o
   9   4   4       22.15       16.88      1.69 o
  10   4   4       15.55       10.53      2.59 o
 -10   5   4        0.06       -1.80      1.80 o
  -9   5   4       27.11       30.73      2.97 o
  -8   5   4       16.38       13.13      1.92 o
  -7   5   4        0.33       -1.21      1.21 o
  -6   5   4       89.02       93.52      2.86 o
  -5   5   4        0.90        0.88      0.89 o
  -4   5   4      678.05      722.67     11.99 o
  -3   5   4       31.58       25.67      1.22 o
  -2   5   4        3.28       13.66      1.21 o
  -1   5   4      219.29      225.56      2.81 o
   0   5   4      274.18      265.74      2.59 o
   1   5   4        1.14       11.70      0.70 o
   2   5   4       34.47       26.90      0.98 o
   3   5   4        6.60       24.97      1.20 o
   4   5   4      347.36      295.11      4.15 o
   5   5   4      103.67      102.77      3.33 o
   6   5   4      162.29      159.87      3.69 o
   7   5   4       85.04       89.01      3.25 o
   8   5   4       23.82       26.32      2.09 o
   9   5   4        3.70        4.28      1.72 o
  10   5   4        7.60        9.45      2.16 o
  -9   6   4        6.01        1.09      1.94 o
  -8   6   4        2.11       -1.42      1.42 o
  -7   6   4        2.37       -0.34      1.24 o
  -6   6   4       22.74       20.24      1.92 o
  -5   6   4        2.59       -0.51      0.98 o
  -4   6   4        1.56        0.31      0.62 o
  -3   6   4      546.54      521.20     18.99 o
  -2   6   4      462.10      501.99      5.10 o
  -1   6   4     1093.65      962.41      8.12 o
   0   6   4      238.21      307.92      2.88 o
   1   6   4     1217.02     1244.42      9.76 o
   2   6   4       51.61       30.33      1.04 o
   3   6   4        0.29        0.44      0.47 o
   4   6   4       63.68       46.90      4.21 o
   5   6   4        0.01       -0.43      0.99 o
   6   6   4      193.89      185.21      4.58 o
   7   6   4        0.16       -0.19      1.31 o
   8   6   4       13.83        9.32      1.62 o
   9   6   4        7.13        3.87      1.72 o
  -9   7   4        0.15       -1.51      1.80 o
  -8   7   4       44.01       38.57      3.13 o
  -7   7   4       12.27        9.04      1.70 o
  -6   7   4       16.26       17.91      1.86 o
  -5   7   4      153.79      169.52      4.03 o
  -4   7   4      166.14      178.50      4.78 o
  -3   7   4        0.06        0.05      0.58 o
  -2   7   4        9.76        8.93      1.00 o
  -1   7   4      102.56      100.85      1.60 o
   0   7   4        1.28        4.88      0.47 o
   1   7   4        8.56        9.95      0.76 o
   2   7   4      481.58      542.08      5.31 o
   3   7   4        6.66        6.67      0.98 o
   4   7   4       42.48       45.92      1.96 o
   5   7   4       35.55       27.82      2.07 o
   6   7   4       99.49      102.04      3.89 o
   7   7   4       28.72       29.74      2.47 o
   8   7   4        5.11        7.19      1.71 o
   9   7   4        0.86        3.64      1.83 o
  -9   8   4        1.44        1.13      2.22 o
  -8   8   4        0.04        0.69      1.83 o
  -7   8   4       24.25       27.49      2.44 o
  -6   8   4       43.66       36.17      2.47 o
  -5   8   4       21.40       17.75      2.25 o
  -4   8   4       14.49       18.45      1.63 o
  -3   8   4       24.88       23.45      1.61 o
  -2   8   4      458.68      453.82      5.09 o
  -1   8   4      282.51      280.30      3.11 o
   0   8   4       46.80       59.05      1.26 o
   1   8   4      242.35      230.05      2.73 o
   2   8   4        7.26        8.94      0.89 o
   3   8   4       62.44       61.43      2.43 o
   4   8   4        1.29       -0.48      0.98 o
   5   8   4        1.44        0.40      1.10 o
   6   8   4        0.30        0.41      1.28 o
   7   8   4       25.40       25.04      2.44 o
   8   8   4        0.65        0.58      1.55 o
   9   8   4        2.25        1.99      1.93 o
  -8   9   4        1.60        2.43      2.00 o
  -7   9   4        0.54        0.44      1.60 o
  -6   9   4       15.03       15.78      2.01 o
  -5   9   4       12.09        9.83      1.62 o
  -4   9   4      144.14      127.19      3.76 o
  -3   9   4      192.15      188.71      3.73 o
  -2   9   4       84.96       83.19      1.95 o
  -1   9   4       41.24       40.84      1.22 o
   0   9   4      278.23      296.30      3.21 o
   1   9   4      144.40      132.37      1.99 o
   2   9   4       93.88       85.05      2.14 o
   3   9   4      182.52      195.01      4.04 o
   4   9   4      106.91      114.32      3.56 o
   5   9   4      131.32      125.74      4.05 o
   6   9   4       24.53       20.04      2.27 o
   7   9   4       36.28       31.78      3.33 o
   8   9   4        0.69        0.41      1.68 o
  -7  10   4       32.74       32.01      3.02 o
  -6  10   4       24.28       27.91      2.54 o
  -5  10   4       42.76       50.83      2.83 o
  -4  10   4        9.53       15.77      1.66 o
  -3  10   4      109.95       97.36      4.89 o
  -2  10   4       93.42       89.96      2.76 o
  -1  10   4       79.94       90.65      1.96 o
   0  10   4      138.65      131.88      2.32 o
   1  10   4      177.53      157.77      2.76 o
   2  10   4        0.02       -0.38      0.87 o
   3  10   4      311.37      303.12      5.38 o
   4  10   4        3.74        1.62      1.43 o
   5  10   4       10.42        9.29      2.45 o
   6  10   4        0.01        1.25      1.56 o
   7  10   4       33.46       36.09      2.87 o
  -7  11   4        0.02        1.29      1.58 o
  -6  11   4        0.08       -0.50      1.40 o
  -5  11   4       79.54       81.52      5.02 o
  -4  11   4       10.78       11.54      1.60 o
  -3  11   4        2.43        0.84      1.14 o
  -2  11   4       84.60       80.20      2.63 o
  -1  11   4        1.19        4.01      0.90 o
   0  11   4       41.69       39.62      1.97 o
   1  11   4        0.16        0.28      0.82 o
   2  11   4      140.83      153.30      4.49 o
   3  11   4       46.26       49.59      4.50 o
   4  11   4       48.84       51.06      3.18 o
   5  11   4       19.86       24.03      2.84 o
   6  11   4        9.70       11.00      2.89 o
   7  11   4        2.76        0.28      1.82 o
  -6  12   4        2.05        0.81      1.57 o
  -5  12   4       33.51       36.48      2.64 o
  -4  12   4       17.82       27.19      2.17 o
  -3  12   4        3.61        3.67      1.51 o
  -2  12   4       66.36       65.63      2.34 o
  -1  12   4       38.09       35.79      1.66 o
   0  12   4       17.83       17.52      1.35 o
   1  12   4      126.19      127.22      5.25 o
   2  12   4       70.32       72.73      2.73 o
   3  12   4        1.04        0.60      1.64 o
   4  12   4       47.04       48.23      3.20 o
   5  12   4        9.75       10.90      2.17 o
   6  12   4       12.12        9.44      3.36 o
  -4  13   4       27.09       28.78      2.28 o
  -3  13   4        1.12        1.45      1.11 o
  -2  13   4        9.27        8.37      2.53 o
  -1  13   4        6.71       10.97      1.74 o
   0  13   4        4.06        6.92      1.58 o
   1  13   4        7.75        7.26      1.91 o
   2  13   4        0.60       -0.30      1.90 o
   3  13   4        4.49        5.28      1.60 o
   4  13   4       53.93       55.36      4.36 o
  -2  14   4        0.29       -0.11      1.55 o
  -1  14   4        0.01        1.18      2.35 o
   0  14   4       10.19       14.36      3.16 o
   1  14   4        2.86        1.10      2.81 o
   2  14   4        7.31        5.65      3.54 o
  -9   0   5        1.85       -0.09      1.73 o
  -7   0   5       51.81       54.83      2.99 o
  -5   0   5      144.48      152.97      3.04 o
  -3   0   5     1722.44     1583.30     16.02 o
  -1   0   5    23409.14    23875.38    222.47 o
   1   0   5      185.01      421.61      4.51 o
   3   0   5      685.94      702.15      7.92 o
   5   0   5        4.47        1.99      0.84 o
   7   0   5       56.59       58.88      2.49 o
   9   0   5        0.97       -1.99      2.39 o
 -10   1   5        2.59        2.64      1.61 o
  -9   1   5       26.26       31.91      2.11 o
  -8   1   5        2.06       -0.61      1.15 o
  -7   1   5       27.99       39.15      1.78 o
  -6   1   5       88.95       87.54      1.99 o
  -5   1   5      244.58      262.79      2.90 o
  -4   1   5       99.68      103.73      1.62 o
  -3   1   5      199.35      170.62      1.98 o
  -2   1   5       52.33       90.67      1.30 o
  -1   1   5       53.40       32.65      0.80 o
   0   1   5     7097.26     7692.18     51.56 o
   1   1   5     5823.96     5626.36     38.87 o
   2   1   5     2547.06     2254.89     16.45 o
   3   1   5       20.21       13.16      0.67 o
   4   1   5     3221.24     3337.64     24.19 o
   5   1   5       45.18       59.92      1.57 o
   6   1   5      304.80      311.47      3.55 o
   7   1   5       31.44       36.60      1.83 o
   8   1   5       23.38       28.33      2.25 o
   9   1   5        3.62        2.55      1.83 o
  10   1   5       22.34       18.00      2.47 o
 -10   2   5        2.47        0.60      2.30 o
  -9   2   5        0.08       -1.74      1.74 o
  -8   2   5        0.57        2.21      1.11 o
  -7   2   5        9.31        7.16      1.05 o
  -6   2   5        3.41        6.93      0.94 o
  -5   2   5       31.37       25.52      1.13 o
  -4   2   5     1094.17     1070.95      8.14 o
  -3   2   5      877.17      824.11      7.68 o
  -2   2   5      111.36      137.27      1.80 o
  -1   2   5     1561.15     1528.90      9.57 o
   0   2   5      517.95      425.07      3.61 o
   1   2   5     1447.70     1197.64      7.85 o
   2   2   5     1406.84     1406.92     10.37 o
   3   2   5      251.41      214.17      2.11 o
   4   2   5     1012.86     1068.10      8.24 o
   5   2   5      274.84      327.67      3.76 o
   6   2   5      151.28      137.93      2.71 o
   7   2   5       10.94       11.54      1.29 o
   8   2   5        0.70        2.28      1.10 o
   9   2   5        2.86        2.70      1.72 o
  10   2   5        7.23       -1.34      2.90 o
 -10   3   5       41.28       30.01      2.78 o
  -9   3   5        5.35        2.73      1.47 o
  -8   3   5       22.86       25.68      2.03 o
  -7   3   5        2.64        2.67      1.11 o
  -6   3   5        0.15        2.11      0.93 o
  -5   3   5        8.64        6.73      1.07 o
  -4   3   5       96.52      152.82      2.37 o
  -3   3   5      183.06      189.89      2.47 o
  -2   3   5      246.89      367.54      3.26 o
  -1   3   5     1546.51     1616.06     15.08 o
   0   3   5     4914.98     5348.43     60.38 o
   2   3   5      117.06       71.34      1.22 o
   3   3   5      285.12      443.99      4.09 o
   4   3   5      593.02      594.40      5.54 o
   5   3   5     2527.23     2510.46     24.04 o
   6   3   5     1187.51     1201.20     11.18 o
   7   3   5       26.01       27.55      1.44 o
   8   3   5       15.99        4.07      1.61 o
   9   3   5        3.50        4.75      1.56 o
  10   3   5       31.52       28.36      2.91 o
 -10   4   5       15.89       10.05      2.02 o
  -9   4   5        0.16        1.85      1.44 o
  -8   4   5      124.34      114.84      4.12 o
  -7   4   5       60.73       58.77      2.36 o
  -6   4   5       53.53       51.85      2.10 o
  -5   4   5      133.01      149.81      2.78 o
  -4   4   5       61.38      106.16      3.03 o
  -3   4   5      366.35      352.89      4.21 o
  -2   4   5     1702.10     1554.59     13.92 o
  -1   4   5      419.49      464.44      5.38 o
   0   4   5     4255.79     4309.59     32.13 o
   1   4   5       81.12       58.33      1.17 o
   2   4   5      114.24      252.19      3.16 o
   3   4   5      133.87      149.88      2.31 o
   4   4   5      541.69      593.41      6.24 o
   5   4   5        7.53        6.21      0.85 o
   6   4   5      419.51      387.35      5.27 o
   7   4   5        1.33        0.18      1.07 o
   8   4   5        2.16        5.41      1.25 o
   9   4   5        0.15        0.92      1.30 o
  10   4   5       12.79       12.46      2.92 o
 -10   5   5        0.00       -0.57      1.98 o
  -9   5   5        0.01       -0.59      1.72 o
  -8   5   5       19.00       17.68      2.04 o
  -7   5   5      106.83      115.52      3.56 o
  -6   5   5        1.54       -0.80      1.09 o
  -5   5   5        9.40        6.75      1.10 o
  -4   5   5        7.28        5.44      2.45 o
  -3   5   5        0.50        9.55      0.86 o
  -2   5   5     2040.20     2045.45     15.41 o
  -1   5   5       97.97       78.88      1.40 o
   0   5   5     2075.73     2407.91     17.09 o
   1   5   5      690.19      751.67      6.32 o
   2   5   5      854.45      946.76      8.55 o
   3   5   5      464.20      335.70      3.93 o
   4   5   5       63.51       52.78      1.72 o
   5   5   5      372.70      338.29      4.83 o
   6   5   5        2.39        2.52      1.19 o
   7   5   5        8.28       15.41      1.75 o
   8   5   5      349.39      321.12      6.37 o
   9   5   5       17.29       22.30      2.28 o
  10   5   5       30.34       24.09      2.64 o
  -9   6   5        0.05       -2.75      2.75 o
  -8   6   5        0.00        0.64      1.41 o
  -7   6   5        4.43        0.94      1.41 o
  -6   6   5       44.89       45.03      2.57 o
  -5   6   5      145.69      156.50      3.82 o
  -4   6   5      675.96      674.24     11.78 o
  -3   6   5       24.43       42.35      1.65 o
  -2   6   5      997.25      970.90     11.91 o
  -1   6   5      635.01      681.26      5.89 o
   0   6   5      108.85      107.31      1.50 o
   1   6   5      298.93      326.11      3.54 o
   2   6   5      116.68       78.22      1.64 o
   3   6   5      264.91      225.61      7.20 o
   4   6   5      109.92       81.17      2.50 o
   5   6   5        7.60       11.57      1.42 o
   6   6   5        5.32        2.88      1.39 o
   7   6   5        0.38        1.72      1.34 o
   8   6   5       60.49       76.92      3.52 o
   9   6   5       27.21       28.74      2.53 o
  -9   7   5        0.05        0.96      1.77 o
  -8   7   5        0.83        0.75      1.70 o
  -7   7   5        0.94       -0.72      2.05 o
  -6   7   5        3.78        4.61      1.35 o
  -5   7   5       86.54       85.55      3.00 o
  -4   7   5      120.49      106.89      3.02 o
  -3   7   5      168.54      173.99      3.11 o
  -2   7   5      248.68      283.10      4.77 o
  -1   7   5       10.69        5.48      0.60 o
   0   7   5       11.40       14.18      1.00 o
   1   7   5     2371.24     2380.85     18.00 o
   2   7   5        2.46        3.55      0.56 o
   3   7   5      517.33      487.35      6.51 o
   4   7   5       35.82       43.15      2.61 o
   5   7   5       56.48       58.11      2.87 o
   6   7   5       46.05       40.52      2.64 o
   7   7   5        0.01        2.56      1.48 o
   8   7   5        0.52        0.76      1.96 o
   9   7   5        0.38       -1.56      1.56 o
  -9   8   5        3.96        4.05      2.09 o
  -8   8   5       17.74       22.33      3.40 o
  -7   8   5       22.75       22.18      2.69 o
  -6   8   5        7.15        7.80      1.64 o
  -5   8   5        0.46        0.88      1.09 o
  -4   8   5       52.01       49.29      2.80 o
  -3   8   5      186.93      188.27      4.69 o
  -2   8   5      142.46      125.02      2.33 o
  -1   8   5       85.38       93.01      1.75 o
   0   8   5      505.82      521.12      4.74 o
   1   8   5      663.19      679.16      6.20 o
   2   8   5      556.54      507.90      6.03 o
   3   8   5        3.44        3.84      0.98 o
   4   8   5       73.38       77.42      2.64 o
   5   8   5        7.43        7.59      1.41 o
   6   8   5       47.44       48.15      2.85 o
   7   8   5        4.75        3.36      1.63 o
   8   8   5        1.01        2.41      1.63 o
   9   8   5        0.66        0.08      1.80 o
  -8   9   5        7.04       10.68      2.28 o
  -7   9   5        0.05        0.59      1.46 o
  -6   9   5        0.24        0.10      1.23 o
  -5   9   5       40.59       33.22      2.29 o
  -4   9   5        9.99        6.23      1.29 o
  -3   9   5        8.91        9.45      1.30 o
  -2   9   5       45.34       44.36      1.89 o
  -1   9   5        7.65        8.96      0.88 o
   0   9   5       36.74       36.65      1.23 o
   1   9   5      286.41      274.15      3.51 o
   2   9   5       12.47       17.72      1.36 o
   3   9   5        3.68        2.36      1.37 o
   4   9   5      167.65      155.22      3.61 o
   5   9   5        2.11        2.26      1.25 o
   6   9   5       16.76       18.77      2.12 o
   7   9   5        5.16        3.26      1.89 o
   8   9   5        3.00        0.50      1.76 o
  -7  10   5        0.52        3.66      1.86 o
  -6  10   5        5.19        9.00      1.80 o
  -5  10   5        0.07       -1.00      1.17 o
  -4  10   5      168.02      157.74      4.08 o
  -3  10   5      278.05      272.24      5.18 o
  -2  10   5        2.99        5.01      1.14 o
  -1  10   5      399.83      413.44      5.50 o
   0  10   5      123.59      106.13      2.43 o
   1  10   5       51.28       53.42      2.22 o
   2  10   5      160.72      156.77      3.82 o
   3  10   5       84.83       80.57      5.26 o
   4  10   5       86.54       73.55      4.31 o
   5  10   5        6.88        5.70      1.63 o
   6  10   5       12.47       15.39      2.17 o
   7  10   5       24.44       24.68      3.31 o
  -7  11   5        0.71       -0.39      1.84 o
  -6  11   5       33.56       40.51      2.86 o
  -5  11   5        0.04        0.49      1.33 o
  -4  11   5       16.22       14.16      1.73 o
  -3  11   5      155.47      177.37      4.17 o
  -2  11   5       13.85       11.71      1.31 o
  -1  11   5       13.78       14.53      1.25 o
   0  11   5      197.14      205.61      4.02 o
   1  11   5      162.74      153.47      4.66 o
   2  11   5      143.01      143.42      6.24 o
   3  11   5       76.12       65.46      3.17 o
   4  11   5        3.85        5.21      2.71 o
   5  11   5       58.36       53.50      3.78 o
   6  11   5        1.66       -1.64      1.64 o
  -5  12   5      110.03      108.07      4.04 o
  -4  12   5       31.30       30.58      2.30 o
  -3  12   5        3.57        2.60      1.16 o
  -2  12   5        1.37        2.07      1.01 o
  -1  12   5       14.93       19.33      1.48 o
   0  12   5        0.02       -0.85      0.85 o
   1  12   5       65.90       61.88      2.40 o
   2  12   5        1.70        1.88      1.14 o
   3  12   5       18.70       19.03      2.12 o
   4  12   5        0.88        3.95      1.67 o
   5  12   5        2.47        4.33      1.84 o
  -4  13   5       13.18       12.44      1.86 o
  -3  13   5       11.72       11.15      1.49 o
  -2  13   5       14.35       15.26      1.66 o
  -1  13   5       13.98       13.31      1.37 o
   0  13   5        7.74        6.85      1.18 o
   1  13   5        0.03        1.79      1.27 o
   2  13   5       53.79       62.40      3.53 o
   3  13   5       56.79       57.32      3.10 o
   4  13   5       12.77       13.93      4.45 o
  -2  14   5       17.48       20.45      3.35 o
  -1  14   5       13.61       16.70      2.30 o
   0  14   5        8.65        7.32      2.23 o
   1  14   5       16.91       20.77     10.92 o
   2  14   5        0.32       10.12      6.12 o
 -10   0   6       10.28        6.30      2.27 o
  -8   0   6       55.56       69.83      3.30 o
  -6   0   6       90.93      108.90      3.61 o
  -4   0   6      254.20      271.80      3.95 o
  -2   0   6     2159.47     2305.09     22.24 o
   0   0   6        2.74       39.92      1.19 o
   2   0   6      624.46      607.50      6.42 o
   4   0   6     1325.21     1446.90     16.74 o
   6   0   6      141.57      146.04      3.68 o
   8   0   6       55.28       48.97      6.34 o
  10   0   6       32.41       37.64      4.54 o
 -10   1   6        6.95        4.53      1.55 o
  -9   1   6        4.69        5.32      1.47 o
  -8   1   6        8.34       12.98      1.47 o
  -7   1   6        0.12       -0.86      0.86 o
  -6   1   6       22.26       17.34      1.08 o
  -5   1   6       31.48       21.65      0.95 o
  -4   1   6        7.40        0.59      0.39 o
  -3   1   6     1048.87     1136.87      8.40 o
  -2   1   6     4331.00     4364.92     30.49 o
  -1   1   6     2440.10     2791.47     18.42 o
   0   1   6     2336.66     2399.81     15.90 o
   1   1   6     1276.66      978.32      6.95 o
   2   1   6      351.78      262.66      2.69 o
   3   1   6     2761.31     2698.59     30.63 o
   4   1   6      151.27      112.22      1.81 o
   5   1   6      267.19      239.64      3.26 o
   6   1   6        0.70        2.49      0.78 o
   7   1   6        8.40       10.91      1.27 o
   8   1   6       47.21       55.26      2.89 o
   9   1   6        2.95        3.91      1.92 o
  10   1   6        2.54        0.41      1.95 o
 -10   2   6       37.43       41.41      3.25 o
  -9   2   6        3.50        1.39      1.40 o
  -8   2   6       14.95       17.47      1.49 o
  -7   2   6       66.22       91.74      2.18 o
  -6   2   6       20.15       22.17      1.21 o
  -5   2   6       55.83       61.84      1.58 o
  -4   2   6       56.82       54.78      1.22 o
  -3   2   6     1119.53     1082.74      7.49 o
  -2   2   6     1312.52     1370.31     11.35 o
  -1   2   6      488.04      546.08      5.20 o
   0   2   6       97.42       26.78      0.64 o
   1   2   6        9.20       37.85      0.72 o
   2   2   6     3016.53     3160.50     25.64 o
   3   2   6        6.49        5.52      0.57 o
   4   2   6       12.98        9.45      0.70 o
   5   2   6      132.47      140.82      2.22 o
   6   2   6      494.15      552.55      6.23 o
   7   2   6       39.18       41.06      1.80 o
   8   2   6       29.42       38.19      1.97 o
   9   2   6       18.20       24.54      4.25 o
  10   2   6        3.44        3.51      4.24 o
 -10   3   6        0.12       -0.90      1.77 o
  -9   3   6        0.36        0.35      1.45 o
  -8   3   6        0.63       -0.40      1.32 o
  -7   3   6        0.13       -0.64      0.96 o
  -6   3   6       24.14       30.88      1.54 o
  -5   3   6       23.43       30.47      1.40 o
  -4   3   6       84.45       93.99      1.62 o
  -3   3   6      447.17      524.19      4.61 o
  -2   3   6      558.68      723.33      5.82 o
  -1   3   6       60.43       93.97      1.35 o
   0   3   6     3042.91     2510.30    311.68 o
   1   3   6      509.92      416.23      3.97 o
   2   3   6      515.49      395.50      4.17 o
   3   3   6     2493.44     2474.61     19.29 o
   4   3   6      578.81      576.80      5.30 o
   5   3   6      126.79      112.68      3.96 o
   6   3   6      111.01      122.74      2.44 o
   7   3   6       42.40       47.71      1.79 o
   8   3   6       82.00       79.32      3.52 o
   9   3   6       19.56       21.06      2.23 o
  10   3   6        8.44       10.45      2.40 o
 -10   4   6        0.85        2.94      1.99 o
  -9   4   6       22.42       32.83      2.33 o
  -8   4   6       59.95       56.87      2.68 o
  -7   4   6        7.23        8.00      1.26 o
  -6   4   6      324.57      329.04      4.69 o
  -5   4   6       75.76       77.27      1.92 o
  -4   4   6       42.19       37.20      1.93 o
  -3   4   6        0.05        0.62      0.43 o
  -2   4   6      879.83     1134.10      8.89 o
  -1   4   6     2662.97     2847.38     25.71 o
   0   4   6      439.86      417.02      7.39 o
   1   4   6       12.11        0.82      0.28 o
   2   4   6      943.54      980.89     12.07 o
   3   4   6      326.63      370.20      4.68 o
   4   4   6      464.68      492.68      5.77 o
   5   4   6      343.54      370.40      4.32 o
   6   4   6        7.47        4.90      1.17 o
   7   4   6      162.20      165.30      3.43 o
   8   4   6      150.60      158.25      5.05 o
   9   4   6       13.89       22.07      1.87 o
  10   4   6        1.03       -1.87      1.87 o
 -10   5   6        0.05       -2.02      2.86 o
  -9   5   6        1.95        2.17      1.83 o
  -8   5   6        8.82        4.86      1.50 o
  -7   5   6       11.26        8.53      1.52 o
  -6   5   6      146.29      148.54      3.61 o
  -5   5   6        3.28        3.68      0.97 o
  -4   5   6       50.94       53.00      2.23 o
  -3   5   6       10.24        3.35      0.52 o
  -2   5   6      308.86      323.80      6.75 o
  -1   5   6      215.27      199.92      2.75 o
   0   5   6      585.61      555.48      4.72 o
   1   5   6        5.41        6.00      0.57 o
   2   5   6       61.09       45.69      1.55 o
   3   5   6      146.27      157.78      2.60 o
   4   5   6     1049.38     1038.67     10.86 o
   5   5   6      130.18      129.73      2.77 o
   6   5   6      200.50      180.48      4.79 o
   7   5   6      158.36      159.29      3.97 o
   8   5   6        1.62       -0.96      1.45 o
   9   5   6       27.89       25.65      2.41 o
  10   5   6        4.72        2.92      2.79 o
  -9   6   6        6.16        1.83      1.98 o
  -8   6   6        0.02        0.54      1.33 o
  -7   6   6       60.57       55.50      3.04 o
  -6   6   6        3.70        2.93      1.64 o
  -5   6   6        8.49        4.96      1.27 o
  -4   6   6        7.73        6.94      1.05 o
  -3   6   6      224.57      235.37     18.75 o
  -2   6   6        1.65        1.65      0.58 o
  -1   6   6      728.24      603.49      5.66 o
   0   6   6      441.05      433.99      4.00 o
   1   6   6       77.86       52.06      1.26 o
   2   6   6        2.70        3.45      0.63 o
   3   6   6       51.23       44.52      2.66 o
   4   6   6      246.29      229.93      4.19 o
   5   6   6      179.01      215.53      3.98 o
   6   6   6        0.50       -0.84      1.19 o
   7   6   6        9.33        6.39      1.65 o
   8   6   6       14.02       10.85      1.83 o
   9   6   6       36.45       37.65      2.79 o
  -9   7   6        0.04        2.97      2.53 o
  -8   7   6        0.01        0.20      1.59 o
  -7   7   6        2.81        0.36      1.43 o
  -6   7   6       40.85       42.66      2.67 o
  -5   7   6       37.58       39.33      2.15 o
  -4   7   6       44.70       45.28      2.16 o
  -3   7   6        1.26        1.19      0.77 o
  -2   7   6      190.48      185.65      3.78 o
  -1   7   6      127.10      132.05      2.01 o
   0   7   6      392.33      381.08      3.75 o
   1   7   6       20.78       20.22      0.93 o
   2   7   6      653.43      551.91      6.53 o
   3   7   6      315.56      351.68      5.31 o
   4   7   6      989.49      972.44     11.36 o
   5   7   6       12.98       17.05      1.62 o
   6   7   6       13.72       11.91      1.76 o
   7   7   6       18.07       16.45      2.04 o
   8   7   6        5.62        8.88      1.95 o
   9   7   6        0.18       -0.47      1.78 o
  -8   8   6        1.14        3.48      1.83 o
  -7   8   6       16.35       16.88      2.26 o
  -6   8   6       13.69        8.03      1.71 o
  -5   8   6       39.02       36.54      2.32 o
  -4   8   6       21.76       24.63      1.88 o
  -3   8   6      314.68      344.79      5.40 o
  -2   8   6      240.55      248.16      4.12 o
  -1   8   6       24.69       19.06      1.12 o
   0   8   6        0.15        0.55      0.53 o
   1   8   6        0.47        0.60      0.60 o
   2   8   6      963.76      919.58      9.95 o
   3   8   6       61.26       56.44      2.47 o
   4   8   6       90.49       78.42      2.82 o
   5   8   6       21.66       22.21      1.96 o
   6   8   6        1.20        0.56      1.29 o
   7   8   6        0.01       -1.44      1.47 o
   8   8   6        9.14        7.25      1.99 o
  -8   9   6       13.29       12.78      2.37 o
  -7   9   6       19.68       14.00      2.16 o
  -6   9   6        6.28        3.54      2.03 o
  -5   9   6        0.95       -0.41      1.11 o
  -4   9   6       72.17       72.32      2.93 o
  -3   9   6        0.55        1.79      0.99 o
  -2   9   6       25.04       21.99      1.50 o
  -1   9   6     1363.12     1351.27     13.42 o
   0   9   6      401.83      395.71      5.58 o
   1   9   6       26.01       33.33      1.74 o
   2   9   6       64.47       56.98      2.32 o
   3   9   6      115.48      105.53      3.25 o
   4   9   6        1.12       -0.54      1.01 o
   5   9   6        0.10        1.70      1.20 o
   6   9   6       26.17       30.14      2.73 o
   7   9   6       12.43       17.34      2.29 o
   8   9   6        0.43        1.26      1.88 o
  -7  10   6       10.64        9.47      2.05 o
  -6  10   6       26.52       28.56      2.65 o
  -5  10   6        3.69        5.15      1.51 o
  -4  10   6        0.83        0.37      1.26 o
  -3  10   6       78.53       80.43      2.90 o
  -2  10   6      149.30      172.22      3.82 o
  -1  10   6        3.10        2.42      0.89 o
   0  10   6      112.83      100.15      2.95 o
   1  10   6       90.21       99.39      2.85 o
   2  10   6       16.30       15.94      1.56 o
   3  10   6        1.42        1.64      1.07 o
   4  10   6        6.41        8.51      1.43 o
   5  10   6       24.71       30.05      2.60 o
   6  10   6       25.44       32.10      3.69 o
   7  10   6        0.39        2.37      2.05 o
  -6  11   6        2.62        6.29      1.88 o
  -5  11   6       75.92       66.35      4.00 o
  -4  11   6      130.84      131.41      3.92 o
  -3  11   6        8.07        7.18      1.34 o
  -2  11   6       26.35       27.89      1.78 o
  -1  11   6       90.62       84.74      2.78 o
   0  11   6       26.10       32.84      1.90 o
   1  11   6       34.07       40.92      2.13 o
   2  11   6       59.22       64.88      3.78 o
   3  11   6        4.18        7.25      1.53 o
   4  11   6       76.02       70.52      3.91 o
   5  11   6      120.03      137.09      5.15 o
   6  11   6       32.12       29.95      5.57 o
  -5  12   6       43.26       44.85      3.83 o
  -4  12   6        0.50        5.49      1.50 o
  -3  12   6       13.15        9.86      1.50 o
  -2  12   6       43.46       37.87      2.04 o
  -1  12   6        4.21        5.34      1.21 o
   0  12   6        0.01       -0.02      0.96 o
   1  12   6       12.66       11.56      1.41 o
   2  12   6       29.22       27.06      2.35 o
   3  12   6        0.20        1.78      1.48 o
   4  12   6       54.40       58.72      3.60 o
   5  12   6        0.57        2.11      1.86 o
  -4  13   6       21.39       19.91      2.14 o
  -3  13   6        2.37        3.10      1.31 o
  -2  13   6        0.03        0.45      1.26 o
  -1  13   6        1.28        1.01      1.45 o
   0  13   6        0.05        0.53      2.12 o
   1  13   6       55.22       65.58      2.61 o
   2  13   6        5.83        6.97      1.98 o
   3  13   6      114.60      118.53      7.65 o
   4  13   6        2.17        0.67      1.64 o
  -2  14   6       14.68       13.39      3.58 o
  -1  14   6        0.80        0.44      1.50 o
   0  14   6        0.01        1.51      1.96 o
   1  14   6       13.86       17.66      2.92 o
   2  14   6        6.98        7.33      3.51 o
  -9   0   7        1.49        0.07      1.77 o
  -7   0   7        0.12        1.53      1.32 o
  -5   0   7      112.91       94.57      3.22 o
  -3   0   7      485.99      598.34      6.43 o
  -1   0   7     1322.50     1233.16     12.39 o
   1   0   7     3512.07     3443.88     33.39 o
   3   0   7     2079.23     1671.71     17.15 o
   5   0   7      962.89      941.56     12.01 o
   7   0   7      293.05      327.11      7.96 o
   9   0   7        2.74       -0.80      2.68 o
 -10   1   7        2.76        1.33      1.44 o
  -9   1   7        7.94        4.36      1.37 o
  -8   1   7        3.80        2.20      1.23 o
  -7   1   7       12.35       10.25      1.20 o
  -6   1   7      220.20      228.17      3.10 o
  -5   1   7       97.60       94.03      1.71 o
  -4   1   7       18.75       17.53      0.83 o
  -3   1   7      306.29      339.63      4.47 o
  -2   1   7     1541.41     1868.11     13.73 o
  -1   1   7       45.27       60.39      1.02 o
   0   1   7       83.63      112.31      1.40 o
   1   1   7      500.69      490.73      3.93 o
   2   1   7      284.67      307.70      2.97 o
   3   1   7      798.73      732.39      6.32 o
   4   1   7       47.14      115.08      1.84 o
   5   1   7      101.53       78.49      1.83 o
   6   1   7      180.12      193.01      2.94 o
   7   1   7        5.25        5.10      1.13 o
   8   1   7       14.68        7.08      1.67 o
   9   1   7        6.21        3.95      1.98 o
  10   1   7        0.99        1.32      2.02 o
 -10   2   7       20.82       20.22      2.62 o
  -9   2   7        3.20        4.14      1.39 o
  -8   2   7       42.68       40.31      2.01 o
  -7   2   7        6.85        5.41      1.10 o
  -6   2   7        3.55        4.36      0.87 o
  -5   2   7        2.81        1.36      0.58 o
  -4   2   7      243.43      292.88      2.78 o
  -3   2   7      524.12      530.08      4.15 o
  -2   2   7      247.86      378.68      3.38 o
  -1   2   7      391.42      396.01      4.02 o
   0   2   7      498.54      526.39      6.60 o
   1   2   7     2982.40     2933.29     28.70 o
   2   2   7      180.45      268.29      2.64 o
   3   2   7      410.45      495.50      4.19 o
   4   2   7      174.68      187.38      2.28 o
   5   2   7      148.31      164.33      2.48 o
   6   2   7        0.22        0.59      0.90 o
   7   2   7        0.33        0.42      0.95 o
   8   2   7       23.29       17.39      1.70 o
   9   2   7        1.56        4.78      1.82 o
  10   2   7        3.21        6.52      3.07 o
 -10   3   7        1.18        2.22      1.80 o
  -9   3   7        0.02       -0.69      1.59 o
  -8   3   7      184.04      206.60      5.21 o
  -7   3   7       77.59       88.32      3.14 o
  -6   3   7      140.04      128.25      2.66 o
  -5   3   7      373.65      421.93      4.96 o
  -4   3   7      664.90      646.68      5.87 o
  -3   3   7     1163.66     1270.87      9.94 o
  -2   3   7       22.18       16.90      0.59 o
  -1   3   7      114.63      131.12      1.84 o
   0   3   7      966.02     1272.14     10.19 o
   1   3   7      348.07      357.91      3.19 o
   2   3   7      254.03      275.36      2.68 o
   3   3   7      218.41      165.38      2.12 o
   4   3   7       69.90       61.47      1.48 o
   5   3   7       17.61       14.96      1.04 o
   6   3   7       38.26       36.39      1.59 o
   7   3   7       32.43       35.09      1.66 o
   8   3   7        0.72        4.14      1.62 o
   9   3   7        0.18        1.69      2.12 o
  10   3   7        0.70       -0.40      2.82 o
 -10   4   7        3.31        5.25      1.90 o
  -9   4   7        5.70        6.59      1.67 o
  -8   4   7       13.07        4.78      1.48 o
  -7   4   7        0.58        0.05      1.01 o
  -6   4   7        1.06        0.45      1.18 o
  -5   4   7        2.74        1.05      0.76 o
  -4   4   7       40.30       35.90      1.33 o
  -3   4   7        3.65        3.48      0.54 o
  -2   4   7        3.14        0.32      0.40 o
  -1   4   7      839.61      809.33     16.47 o
   0   4   7      296.07      420.43      4.23 o
   1   4   7       67.02       46.29      1.11 o
   2   4   7     1005.09      971.58      8.20 o
   3   4   7        0.01        7.42      0.68 o
   4   4   7       55.79       70.04      1.59 o
   5   4   7      118.67      129.01      2.93 o
   6   4   7      153.25      158.51      3.40 o
   7   4   7      101.98       95.86      3.48 o
   8   4   7       19.68       15.22      1.72 o
   9   4   7        1.07        3.66      1.40 o
  10   4   7       34.14       29.29      4.45 o
 -10   5   7        2.54        2.67      3.58 o
  -9   5   7       14.95       11.13      2.24 o
  -8   5   7       11.71        8.41      1.62 o
  -7   5   7       48.66       53.30      3.07 o
  -6   5   7      276.51      270.59      4.88 o
  -5   5   7        0.27        0.01      0.85 o
  -4   5   7       84.00       90.32      2.74 o
  -3   5   7      138.10      139.95      2.59 o
  -2   5   7       65.29       47.80      1.45 o
  -1   5   7       41.45       22.22      0.97 o
   0   5   7        0.06        3.20      0.54 o
   1   5   7     1508.89     1481.35     18.24 o
   2   5   7        6.10        1.46      0.51 o
   3   5   7      245.14      166.68      4.57 o
   4   5   7       30.55       32.97      1.92 o
   5   5   7       71.36       78.52      2.45 o
   6   5   7      113.33      105.98      3.19 o
   7   5   7        0.95        2.16      1.34 o
   8   5   7        1.59        0.54      1.43 o
   9   5   7        0.00        0.90      1.57 o
  10   5   7        0.41        1.06      2.46 o
  -9   6   7        0.24        0.58      1.91 o
  -8   6   7       13.69       14.36      1.97 o
  -7   6   7        1.44       -0.75      1.31 o
  -6   6   7       34.92       35.08      2.36 o
  -5   6   7       50.02       60.93      2.79 o
  -4   6   7      128.81      130.22      3.03 o
  -3   6   7        5.30        1.94      1.12 o
  -2   6   7      122.47      100.99      4.00 o
  -1   6   7       82.72      107.23      1.96 o
   0   6   7      488.71      519.84      4.66 o
   1   6   7       18.20       16.46      0.89 o
   2   6   7        2.29        9.54      0.90 o
   3   6   7      134.42      133.63      5.95 o
   4   6   7      180.82      160.17      3.53 o
   5   6   7        8.20        8.81      1.43 o
   6   6   7      183.51      198.13      4.79 o
   7   6   7        4.97        1.70      1.45 o
   8   6   7        3.98        3.55      1.89 o
   9   6   7       12.02        9.84      1.96 o
  -9   7   7        1.69        4.44      2.55 o
  -8   7   7        0.69       -0.29      1.56 o
  -7   7   7        0.79        3.59      1.56 o
  -6   7   7       12.81       10.55      1.73 o
  -5   7   7       40.77       45.53      2.74 o
  -4   7   7      203.33      194.29      4.70 o
  -3   7   7      189.14      194.87      3.98 o
  -2   7   7      126.47      103.94      3.30 o
  -1   7   7       74.91       78.56      1.92 o
   0   7   7       41.52       43.85      1.20 o
   1   7   7       21.00       27.16      1.17 o
   2   7   7     1402.61     1428.02     15.26 o
   3   7   7      331.38      298.19      4.86 o
   4   7   7      382.51      375.46      5.92 o
   5   7   7       93.16       83.58      3.18 o
   6   7   7        7.10        5.86      1.52 o
   7   7   7       14.86       14.47      2.00 o
   8   7   7        0.25        3.41      1.71 o
   9   7   7        0.02        0.46      1.83 o
  -8   8   7        6.81        5.87      2.06 o
  -7   8   7        1.42        2.27      2.05 o
  -6   8   7        6.30        7.01      1.69 o
  -5   8   7        0.78        1.62      1.47 o
  -4   8   7       68.92       62.29      2.96 o
  -3   8   7       33.27       32.63      1.97 o
  -2   8   7       17.03       22.09      1.58 o
  -1   8   7      158.38      164.84      3.09 o
   0   8   7       11.76       13.12      1.11 o
   1   8   7       92.77       89.95      2.28 o
   2   8   7      251.15      252.52      4.45 o
   3   8   7      124.81      121.05      3.04 o
   4   8   7        8.66        5.21      1.34 o
   5   8   7        0.17       -0.96      0.96 o
   6   8   7        1.16       -0.31      1.29 o
   7   8   7        2.98        3.14      1.60 o
   8   8   7       17.89       20.88      2.51 o
  -8   9   7        5.57        8.74      2.25 o
  -7   9   7        2.61        1.95      1.69 o
  -6   9   7       51.68       58.96      3.53 o
  -5   9   7        8.85       10.19      1.74 o
  -4   9   7       13.62        9.80      1.61 o
  -3   9   7       70.76       60.08      2.87 o
  -2   9   7      236.34      232.29      4.48 o
  -1   9   7      261.18      236.80      4.19 o
   0   9   7        6.40       15.76      1.26 o
   1   9   7      277.78      252.32      4.41 o
   2   9   7      115.09       94.78      2.91 o
   3   9   7      111.91      122.69      3.44 o
   4   9   7        5.49        9.95      1.65 o
   5   9   7        4.77        4.50      1.59 o
   6   9   7       70.75       59.94      3.62 o
   7   9   7        4.55        3.92      1.84 o
   8   9   7        0.94        1.96      1.93 o
  -7  10   7        3.47        6.07      2.00 o
  -6  10   7        1.84        4.45      1.69 o
  -5  10   7        0.22        0.46      1.35 o
  -4  10   7        2.13        6.55      1.51 o
  -3  10   7        1.46       -0.82      1.10 o
  -2  10   7      201.12      207.98      4.34 o
  -1  10   7       39.49       34.71      1.87 o
   0  10   7        3.78        6.46      1.11 o
   1  10   7        5.07        3.48      1.07 o
   2  10   7        5.72        3.85      1.15 o
   3  10   7       26.22       25.03      1.95 o
   4  10   7        1.02        1.00      1.33 o
   5  10   7       19.25       19.34      2.24 o
   6  10   7        0.56        0.06      1.62 o
   7  10   7        0.05        0.60      2.02 o
  -6  11   7        0.23        0.86      1.81 o
  -5  11   7       18.64       19.39      2.32 o
  -4  11   7        8.44        9.53      1.71 o
  -3  11   7      120.77      119.41      3.84 o
  -2  11   7       20.00       21.72      1.75 o
  -1  11   7       81.57       65.31      2.42 o
   0  11   7       18.53       17.25      1.67 o
   1  11   7       35.16       32.48      2.00 o
   2  11   7       61.35       72.23      3.67 o
   3  11   7       47.19       46.29      4.32 o
   4  11   7       60.86       59.63      4.25 o
   5  11   7        0.79        1.37      1.78 o
   6  11   7        9.22        8.33      3.13 o
  -5  12   7        7.94        3.96      2.05 o
  -4  12   7        1.04        3.01      1.43 o
  -3  12   7        0.30        1.94      1.31 o
  -2  12   7       72.31       76.13      2.93 o
  -1  12   7       16.93       25.03      2.30 o
   0  12   7       36.07       38.59      3.40 o
   1  12   7        1.34        2.86      1.14 o
   2  12   7        2.54        4.64      1.34 o
   3  12   7      157.28      151.55      6.33 o
   4  12   7       20.05       20.22      2.44 o
   5  12   7       20.64       15.99      4.28 o
  -4  13   7        2.83        4.79      1.61 o
  -3  13   7        0.00       -0.90      1.54 o
  -2  13   7       17.53       14.16      1.78 o
  -1  13   7        0.00        0.51      1.13 o
   0  13   7        0.24        1.82      1.14 o
   1  13   7       10.93        9.30      1.75 o
   2  13   7       72.71       85.36      3.56 o
   3  13   7       11.29       13.82      3.27 o
   4  13   7        0.31        0.60      2.78 o
  -1  14   7       46.44       43.05      2.44 o
   0  14   7       10.97       10.17      2.53 o
   1  14   7       30.26       39.71      4.94 o
 -10   0   8       37.37       33.48      3.22 o
  -8   0   8       54.28       49.78      2.98 o
  -6   0   8        3.89        4.64      1.26 o
  -4   0   8     1069.88     1094.61     11.87 o
  -2   0   8     1361.50     1515.57     14.19 o
   0   0   8      223.01      157.39      2.29 o
   2   0   8      382.30      394.79      5.12 o
   4   0   8      151.74      124.06      2.77 o
   6   0   8        1.43        1.45      1.18 o
   8   0   8       25.75       40.26      3.42 o
  10   0   8        0.01        2.53      3.26 o
 -10   1   8       11.83       14.72      2.02 o
  -9   1   8       13.20       16.79      2.03 o
  -8   1   8       29.45       33.86      1.83 o
  -7   1   8        6.46        5.92      1.05 o
  -6   1   8        0.10        0.66      0.76 o
  -5   1   8       13.08       17.26      0.98 o
  -4   1   8        5.70        3.94      0.56 o
  -3   1   8       47.24       32.74      0.95 o
  -2   1   8        6.24        6.90      0.49 o
  -1   1   8      487.34      504.22      7.22 o
   0   1   8       52.64       74.90      1.22 o
   1   1   8      607.76      573.64      4.72 o
   2   1   8       11.16       11.15      0.68 o
   3   1   8     2178.39     2132.04     16.21 o
   4   1   8      221.34      224.89      2.74 o
   5   1   8      654.20      608.92      5.97 o
   6   1   8      491.20      509.71      5.99 o
   7   1   8       35.99       33.98      1.85 o
   8   1   8       35.61       35.77      2.51 o
   9   1   8       16.56       16.86      2.37 o
  10   1   8        0.16       -1.91      1.91 o
 -10   2   8        0.01       -0.26      1.57 o
  -9   2   8        2.83        4.90      1.42 o
  -8   2   8       23.96       22.39      1.67 o
  -7   2   8        0.55        1.87      1.00 o
  -6   2   8        0.73       -0.74      0.74 o
  -5   2   8        9.70       14.99      1.00 o
  -4   2   8      294.12      324.71      3.16 o
  -3   2   8      169.77      206.66      2.23 o
  -2   2   8      178.97      227.63      2.22 o
  -1   2   8        0.33        0.39      0.30 o
   0   2   8      397.20      473.30      6.82 o
   1   2   8      299.08      251.99      2.31 o
   2   2   8     2605.24     2736.57     19.08 o
   3   2   8        1.49        2.53      0.57 o
   4   2   8       46.86       42.33      1.27 o
   5   2   8       80.14       72.99      1.83 o
   6   2   8        0.20        0.35      0.88 o
   7   2   8        0.07       -0.96      0.96 o
   8   2   8        0.17       -0.92      1.16 o
   9   2   8        0.00       -1.51      1.51 o
  10   2   8        5.12        3.97      2.87 o
 -10   3   8        0.32       -0.35      1.74 o
  -9   3   8        1.06        1.73      2.01 o
  -8   3   8       24.96       28.02      2.21 o
  -7   3   8        1.32        3.24      1.10 o
  -6   3   8        2.76        0.23      0.87 o
  -5   3   8      144.89      168.29      2.88 o
  -4   3   8      239.85      287.86      3.50 o
  -3   3   8        0.35        3.88      0.49 o
  -2   3   8       40.48       67.30      1.08 o
  -1   3   8       14.63       23.29      0.90 o
   0   3   8     1161.87     1293.57      9.87 o
   1   3   8      110.87       91.40      1.39 o
   2   3   8        3.12       22.55      0.90 o
   3   3   8      293.48      303.40      3.20 o
   4   3   8     1427.59     1444.71     11.45 o
   5   3   8       89.86       79.73      1.90 o
   6   3   8        0.02       -0.20      0.73 o
   7   3   8      130.61      142.08      3.74 o
   8   3   8       22.87       24.72      2.32 o
   9   3   8        0.69       -0.70      2.03 o
  10   3   8        0.22        0.61      2.81 o
 -10   4   8        3.41        2.27      1.74 o
  -9   4   8        3.27        3.40      1.56 o
  -8   4   8       33.04       27.14      2.34 o
  -7   4   8        0.21       -0.20      1.03 o
  -6   4   8       25.64       29.52      1.71 o
  -5   4   8       11.37       10.29      1.00 o
  -4   4   8      254.89      237.08      3.34 o
  -3   4   8      209.12      203.68      2.69 o
  -2   4   8        0.16        1.52      0.48 o
  -1   4   8       38.67       44.17      1.28 o
   0   4   8        7.08       -0.27      0.40 o
   1   4   8      188.39       94.79      1.48 o
   2   4   8      570.92      569.39      4.86 o
   3   4   8       16.69       18.13      0.97 o
   4   4   8       18.41       21.67      1.31 o
   5   4   8        2.15        2.30      0.97 o
   6   4   8       23.73       24.84      1.60 o
   7   4   8       20.27       15.99      1.79 o
   8   4   8      118.39      112.82      4.08 o
   9   4   8       95.42      108.83      3.52 o
  10   4   8        4.26        7.42      3.34 o
  -9   5   8        5.08        4.00      2.18 o
  -8   5   8        4.64        3.08      1.45 o
  -7   5   8       20.88       22.59      1.90 o
  -6   5   8      249.88      241.78      5.60 o
  -5   5   8       14.04       19.74      1.46 o
  -4   5   8      186.02      187.34      4.95 o
  -3   5   8      144.17      125.66      2.32 o
  -2   5   8       16.10       14.41      0.89 o
  -1   5   8       58.19       54.46      1.49 o
   0   5   8     1623.31     1777.30     14.45 o
   1   5   8      317.19      357.25      5.14 o
   2   5   8       19.32       56.49      1.63 o
   3   5   8        3.78        2.55      0.70 o
   4   5   8      449.71      390.61      5.15 o
   5   5   8      207.53      213.42      3.89 o
   6   5   8       66.85       51.67      2.18 o
   7   5   8        0.04        0.75      1.25 o
   8   5   8       18.71       25.31      2.25 o
   9   5   8       15.50       10.89      2.14 o
  -9   6   8        0.73       -0.30      1.97 o
  -8   6   8        0.26       -0.99      1.38 o
  -7   6   8       21.34       17.90      2.19 o
  -6   6   8       26.80       18.34      2.09 o
  -5   6   8        4.18        2.25      1.36 o
  -4   6   8      157.96      155.73      3.70 o
  -3   6   8       13.46       13.64      3.29 o
  -2   6   8      417.44      446.34     10.50 o
  -1   6   8      537.10      514.70     11.59 o
   0   6   8       76.88       64.25      2.22 o
   1   6   8        0.33        4.60      1.23 o
   2   6   8       55.57       47.90      2.19 o
   3   6   8      376.82      366.95      5.81 o
   4   6   8      456.61      424.57      7.21 o
   5   6   8      430.01      399.46      6.27 o
   6   6   8       45.20       41.33      2.41 o
   7   6   8       10.54       16.89      2.09 o
   8   6   8       11.19        7.08      1.75 o
   9   6   8        0.02        0.22      1.77 o
  -9   7   8        0.30        1.30      2.38 o
  -8   7   8        4.03        2.16      1.76 o
  -7   7   8        2.89        5.85      1.81 o
  -6   7   8        0.04        0.94      1.35 o
  -5   7   8       55.16       52.38      3.00 o
  -4   7   8        1.58        2.28      1.10 o
  -3   7   8        1.07        0.44      0.91 o
  -2   7   8      275.84      273.38      4.37 o
  -1   7   8        1.57       -0.19      0.53 o
   0   7   8      132.33      124.02      2.58 o
   1   7   8        5.30        3.45      0.72 o
   2   7   8       36.11       26.11      1.50 o
   3   7   8       39.51       60.20      2.33 o
   4   7   8        0.03       -0.10      0.96 o
   5   7   8       60.62       72.89      2.86 o
   6   7   8      111.64      111.96      4.78 o
   7   7   8        0.01        0.27      1.46 o
   8   7   8        3.73        0.48      1.70 o
   9   7   8        0.09       -1.99      1.99 o
  -8   8   8       10.79       16.06      2.91 o
  -7   8   8       70.46       69.44      3.94 o
  -6   8   8       58.01       60.35      3.51 o
  -5   8   8      166.23      158.66      5.02 o
  -4   8   8      137.95      169.04      4.49 o
  -3   8   8       50.72       44.42      2.26 o
  -2   8   8       31.27       31.38      2.80 o
  -1   8   8        0.08        0.44      0.78 o
   0   8   8       45.55       51.72      1.94 o
   1   8   8      341.73      294.78      4.46 o
   2   8   8        0.02        2.41      1.00 o
   3   8   8        0.04        0.97      1.05 o
   4   8   8        0.49        3.24      1.18 o
   5   8   8       65.05       76.56      3.33 o
   6   8   8        0.87       -1.22      1.22 o
   7   8   8       23.35       26.65      2.52 o
   8   8   8       15.10       13.57      2.27 o
  -8   9   8       12.93       16.23      2.60 o
  -7   9   8        8.76        7.07      1.95 o
  -6   9   8        0.50        2.10      1.53 o
  -5   9   8       13.72        9.53      1.84 o
  -4   9   8        4.41        4.98      1.40 o
  -3   9   8       11.48       13.38      1.66 o
  -2   9   8       14.14       17.42      1.54 o
  -1   9   8      150.40      138.76      3.41 o
   0   9   8       31.21       39.23      1.86 o
   1   9   8        0.04        0.04      1.14 o
   2   9   8        0.07        0.38      0.97 o
   3   9   8       42.02       37.32      2.29 o
   4   9   8       83.70       86.59      3.30 o
   5   9   8       80.99       83.32      4.83 o
   6   9   8        0.06       -0.44      1.57 o
   7   9   8        2.97        2.62      1.90 o
   8   9   8        5.67        2.89      2.11 o
  -7  10   8        8.70       10.77      2.26 o
  -6  10   8       28.91       26.07      2.65 o
  -5  10   8       16.88       20.83      2.26 o
  -4  10   8        1.15       -0.94      1.14 o
  -3  10   8        0.04        0.84      1.12 o
  -2  10   8        4.24        4.83      1.74 o
  -1  10   8      121.20      101.35      2.85 o
   0  10   8        4.22        3.08      1.00 o
   1  10   8      136.08      119.53      3.11 o
   2  10   8      232.02      227.48      4.77 o
   3  10   8        9.42        9.78      1.51 o
   4  10   8       21.58       15.79      1.98 o
   5  10   8        5.51        4.89      2.04 o
   6  10   8       28.38       31.08      2.93 o
   7  10   8        0.06       -0.49      1.74 o
  -6  11   8       12.50        9.59      2.10 o
  -5  11   8        0.02       -0.93      1.49 o
  -4  11   8        1.08        1.79      1.43 o
  -3  11   8      108.80       89.33      3.54 o
  -2  11   8       14.23       11.40      1.52 o
  -1  11   8      199.83      182.83      4.54 o
   0  11   8       22.59       22.04      3.03 o
   1  11   8        0.95        2.41      1.11 o
   2  11   8       10.06       14.00      1.75 o
   3  11   8       11.32       12.52      1.70 o
   4  11   8       33.40       33.87      4.42 o
   5  11   8        4.52        4.26      1.86 o
   6  11   8        1.09        1.05      2.38 o
  -5  12   8        0.90        1.36      1.81 o
  -4  12   8        0.29        0.75      1.37 o
  -3  12   8       33.24       42.55      2.95 o
  -2  12   8       47.55       48.20      2.61 o
  -1  12   8        1.82        2.80      1.64 o
   0  12   8        7.83        8.04      1.38 o
   1  12   8       11.36        9.46      1.49 o
   2  12   8        2.01        2.16      1.29 o
   3  12   8        5.39        6.54      2.28 o
   4  12   8        2.18        3.67      1.80 o
   5  12   8       25.64       23.87      2.88 o
  -3  13   8        1.47        4.46      1.40 o
  -2  13   8        2.01        0.24      1.26 o
  -1  13   8        5.75        4.57      1.39 o
   0  13   8       27.43       30.05      2.74 o
   1  13   8       14.16       13.65      1.85 o
   2  13   8       27.15       34.13      2.80 o
   3  13   8        0.38       -0.29      1.40 o
  -9   0   9       47.57       45.39      3.07 o
  -7   0   9       38.95       46.46      2.76 o
  -5   0   9       22.70       19.83      1.60 o
  -3   0   9     1908.68     2185.04     23.59 o
  -1   0   9     2316.05     3001.67     57.40 o
   1   0   9      838.27     1159.84     11.53 o
   3   0   9      242.48      333.99      5.28 o
   5   0   9        5.25        4.50      1.01 o
   7   0   9      149.49      177.15      5.80 o
   9   0   9        6.22       10.55      3.32 o
 -10   1   9        6.90        5.96      1.60 o
  -9   1   9       41.95       43.02      2.22 o
  -8   1   9       12.41        8.81      1.33 o
  -7   1   9        4.66        4.32      1.03 o
  -6   1   9       74.05       80.31      1.95 o
  -5   1   9       30.60       23.87      1.10 o
  -4   1   9      376.04      462.37      4.12 o
  -3   1   9      204.64      173.63      2.07 o
  -2   1   9      116.28      125.74      1.73 o
  -1   1   9       25.06       21.93      0.80 o
   0   1   9      531.44      421.48      3.45 o
   1   1   9        2.91        6.46      0.68 o
   2   1   9     2745.28     2893.96     25.02 o
   3   1   9        1.01        3.17      0.46 o
   4   1   9     1305.62     1199.87      9.94 o
   5   1   9       21.77       19.86      1.13 o
   6   1   9       25.84       26.81      1.50 o
   7   1   9       27.57       27.87      1.76 o
   8   1   9       46.63       49.43      2.88 o
   9   1   9       12.09       12.25      2.29 o
  10   1   9        0.58       -1.39      2.00 o
 -10   2   9       42.28       44.40      2.77 o
  -9   2   9       11.35       15.94      1.94 o
  -8   2   9        4.19        4.63      1.18 o
  -7   2   9        0.59        1.39      1.02 o
  -6   2   9      102.30      119.08      2.64 o
  -5   2   9       15.97       17.47      1.11 o
  -4   2   9      808.67      817.38      6.53 o
  -3   2   9       27.21       25.48      0.83 o
  -2   2   9      232.00      239.94      2.37 o
  -1   2   9      843.24      855.30      6.35 o
   0   2   9     1676.90     1956.03     12.87 o
   1   2   9      301.22      316.89      2.80 o
   2   2   9      266.63      335.04      3.17 o
   3   2   9        8.09        2.39      0.51 o
   4   2   9      133.97      141.41      2.05 o
   5   2   9      309.10      314.69      4.20 o
   6   2   9       31.88       35.47      1.61 o
   7   2   9       72.26       69.44      2.47 o
   8   2   9       18.62       19.81      1.91 o
   9   2   9       40.35       53.32      2.95 o
  10   2   9        3.86        2.75      2.90 o
 -10   3   9        1.77        0.50      1.57 o
  -9   3   9        0.07       -0.18      1.62 o
  -8   3   9      133.15      162.28      4.21 o
  -7   3   9        9.19       13.07      1.38 o
  -6   3   9        0.08       -0.84      0.84 o
  -5   3   9        1.54        1.29      0.79 o
  -4   3   9       24.27       33.80      1.38 o
  -3   3   9       25.22       23.75      0.89 o
  -2   3   9     1707.79     1850.10     12.31 o
  -1   3   9      465.81      445.86      3.93 o
   0   3   9        9.49        2.84      0.75 o
   1   3   9       84.31      105.95      1.50 o
   2   3   9       43.93       51.99      1.10 o
   3   3   9      862.15      789.94      7.62 o
   4   3   9       28.40       21.22      0.94 o
   5   3   9       12.19        4.18      0.85 o
   6   3   9      170.60      184.85      3.06 o
   7   3   9      188.88      183.02      3.89 o
   8   3   9       98.23      103.93      3.87 o
   9   3   9        1.94        2.67      2.26 o
  10   3   9        0.02       -0.48      3.19 o
 -10   4   9        3.02        2.35      2.59 o
  -9   4   9        7.07        2.04      1.47 o
  -8   4   9        6.33        4.50      1.47 o
  -7   4   9       10.43        6.75      1.24 o
  -6   4   9      147.95      174.26      3.23 o
  -5   4   9        2.15        3.19      0.87 o
  -4   4   9        0.07        1.38      0.58 o
  -3   4   9       24.91       22.95      1.10 o
  -2   4   9     1142.65     1111.93      9.43 o
  -1   4   9      299.19      298.57      3.16 o
   0   4   9      115.46      131.36      1.81 o
   1   4   9       40.67       46.90      1.07 o
   2   4   9      582.72      598.94      5.38 o
   3   4   9       54.60       66.19      3.10 o
   4   4   9       98.81      122.87      2.52 o
   5   4   9        0.00       -0.22      0.89 o
   6   4   9        1.22        1.17      1.06 o
   7   4   9       44.88       45.84      2.56 o
   8   4   9       10.90        3.24      2.64 o
   9   4   9        6.04        6.32      1.98 o
  10   4   9       13.11       23.38      6.32 o
  -9   5   9        6.74        6.08      2.24 o
  -8   5   9        0.97        0.25      1.71 o
  -7   5   9        0.12        0.01      1.33 o
  -6   5   9      229.62      223.74      4.46 o
  -5   5   9       43.40       46.07      2.04 o
  -4   5   9       99.01      112.93      2.61 o
  -3   5   9        4.24        5.14      0.90 o
  -2   5   9      348.29      310.26      4.25 o
  -1   5   9      706.07      768.76      7.36 o
   0   5   9       43.29       42.54      1.37 o
   1   5   9       11.39       34.25      1.13 o
   2   5   9       35.24       57.05      1.73 o
   3   5   9     1255.58     1102.41     12.45 o
   4   5   9       21.17       23.54      1.42 o
   5   5   9      133.46      107.52      2.91 o
   6   5   9      214.58      220.94      4.20 o
   7   5   9        2.13        4.12      1.50 o
   8   5   9        1.04        1.24      1.62 o
   9   5   9       14.75       19.09      2.51 o
  -9   6   9        2.68        4.23      2.32 o
  -8   6   9        0.48       -0.44      1.47 o
  -7   6   9       49.05       49.89      3.39 o
  -6   6   9        0.49       -0.18      1.32 o
  -5   6   9      160.91      167.33      4.62 o
  -4   6   9     1655.91     1640.83     18.54 o
  -3   6   9      363.90      412.66      6.36 o
  -2   6   9       23.70       11.50      2.36 o
  -1   6   9       12.49       10.20      2.57 o
   0   6   9       65.20       52.15      2.80 o
   1   6   9        0.10        0.17      0.41 o
   2   6   9        1.38        0.47      0.57 o
   3   6   9      289.90      284.33      4.71 o
   4   6   9       82.52       80.09      2.75 o
   5   6   9       10.05        7.26      1.39 o
   6   6   9        0.08       -0.92      1.05 o
   7   6   9        4.76        7.57      2.08 o
   8   6   9       77.68       80.77      3.61 o
   9   6   9        4.98        1.87      1.89 o
  -9   7   9        1.08        3.83      2.68 o
  -8   7   9        3.33       -0.02      2.10 o
  -7   7   9       32.97       30.85      2.77 o
  -6   7   9        0.23        0.60      1.31 o
  -5   7   9       42.56       32.33      2.50 o
  -4   7   9        3.28        2.98      1.15 o
  -3   7   9        2.97        3.97      1.19 o
  -2   7   9      377.29      388.49      5.61 o
  -1   7   9        0.69        0.91      0.75 o
   0   7   9       88.90       64.55      2.59 o
   1   7   9      714.88      701.45     14.61 o
   2   7   9        4.05        4.62      1.21 o
   3   7   9      456.20      417.59      6.77 o
   4   7   9        8.33        4.37      1.17 o
   5   7   9       30.32       28.11      2.00 o
   6   7   9       46.26       44.98      2.57 o
   7   7   9        0.49        1.81      1.57 o
   8   7   9        4.82        2.36      1.80 o
   9   7   9        5.04        1.10      2.12 o
  -8   8   9        3.09        2.15      1.90 o
  -7   8   9        0.55        2.05      1.67 o
  -6   8   9       43.25       46.99      3.15 o
  -5   8   9       43.75       47.37      3.00 o
  -4   8   9       41.74       39.46      2.57 o
  -3   8   9       11.87        8.17      1.31 o
  -2   8   9      322.83      273.41      5.01 o
  -1   8   9       32.26       34.66      1.75 o
   0   8   9      747.59      710.44      8.24 o
   1   8   9      905.97      846.12      9.42 o
   2   8   9        4.12        6.78      1.19 o
   3   8   9      282.25      272.54      5.32 o
   4   8   9      117.43      123.62      3.66 o
   5   8   9       23.08       18.67      2.20 o
   6   8   9        9.80       12.16      2.07 o
   7   8   9        8.03        6.96      2.04 o
   8   8   9        5.22        6.00      2.30 o
  -7   9   9       11.44        9.35      2.49 o
  -6   9   9        4.19        6.03      1.98 o
  -5   9   9        0.41        1.90      1.39 o
  -4   9   9       16.12       19.07      2.02 o
  -3   9   9       26.35       22.85      2.57 o
  -2   9   9       37.39       45.48      2.53 o
  -1   9   9       12.55        9.76      1.20 o
   0   9   9       28.11       28.24      1.68 o
   1   9   9       15.97       12.94      1.43 o
   2   9   9      254.59      277.84      5.34 o
   3   9   9       32.44       35.39      2.29 o
   4   9   9      138.10      133.56      3.93 o
   5   9   9       16.96       19.31      2.55 o
   6   9   9        1.52        2.74      1.74 o
   7   9   9       16.70       19.85      2.71 o
  -7  10   9       50.34       52.08      3.73 o
  -6  10   9        0.09        2.44      1.67 o
  -5  10   9        0.08        2.37      1.50 o
  -4  10   9       16.82       16.24      1.97 o
  -3  10   9      107.80      108.73      5.30 o
  -2  10   9       56.58       45.84      2.32 o
  -1  10   9       56.73       53.54      2.36 o
   0  10   9      101.35      104.48      3.08 o
   1  10   9        3.02        8.14      1.76 o
   2  10   9       12.40       12.25      1.57 o
   3  10   9        4.93        4.20      1.34 o
   4  10   9        5.60        6.48      1.64 o
   5  10   9        0.18        0.25      1.34 o
   6  10   9        3.19        4.46      1.83 o
   7  10   9        0.09        0.38      1.88 o
  -6  11   9       27.84       23.32      3.00 o
  -5  11   9        7.86       12.15      2.08 o
  -4  11   9       25.13       21.59      2.24 o
  -3  11   9        6.67        7.52      1.78 o
  -2  11   9       61.73       57.75      2.77 o
  -1  11   9        0.15        1.41      1.03 o
   0  11   9        8.41       10.71      1.48 o
   1  11   9        0.04        1.64      1.16 o
   2  11   9       21.96       19.42      1.86 o
   3  11   9       35.25       34.84      2.70 o
   4  11   9       62.13       69.08      5.88 o
   5  11   9        6.72        6.76      1.96 o
   6  11   9        0.43        0.15      1.74 o
  -5  12   9       21.30       29.74      2.74 o
  -4  12   9        0.15        4.34      1.56 o
  -3  12   9       61.22       51.09      2.88 o
  -2  12   9        0.55        3.28      1.46 o
  -1  12   9        0.12        1.95      1.22 o
   0  12   9        2.56        2.86      1.24 o
   1  12   9       10.01       11.29      1.59 o
   2  12   9        2.04        2.21      1.48 o
   3  12   9        0.16       -1.42      1.42 o
   4  12   9       28.85       31.86      2.63 o
   5  12   9        0.35        4.48      2.38 o
  -3  13   9        3.97        3.61      2.11 o
  -2  13   9        0.19        2.53      1.38 o
  -1  13   9       24.16       32.75      2.46 o
   0  13   9        0.67        1.37      1.72 o
   1  13   9       17.71       22.28      2.06 o
   2  13   9       86.80       87.31      3.63 o
   3  13   9       47.52       53.80      3.50 o
 -10   0  10        3.71        1.65      2.16 o
  -8   0  10        2.73        3.49      1.72 o
  -6   0  10      110.01      100.19      3.23 o
  -4   0  10     1941.84     2135.06     21.72 o
  -2   0  10      218.07      233.91      4.09 o
   0   0  10      490.73      548.85      6.13 o
   2   0  10      451.47      554.06      6.45 o
   4   0  10     1218.33     1205.15     14.72 o
   6   0  10      624.14      591.04      8.99 o
   8   0  10       22.12        7.51      2.23 o
  10   0  10       82.65      100.99     15.27 o
 -10   1  10       22.81       23.48      3.19 o
  -9   1  10        1.75        2.13      1.36 o
  -8   1  10      183.56      194.30      3.70 o
  -7   1  10       18.14       21.33      1.46 o
  -6   1  10      438.22      465.24      7.29 o
  -5   1  10       69.83       78.02      1.75 o
  -4   1  10       80.26       86.28      2.13 o
  -3   1  10      100.97      107.03      1.63 o
  -2   1  10     1976.81     2210.20     16.43 o
  -1   1  10        5.76       12.67      0.67 o
   0   1  10      466.98      571.80      4.83 o
   1   1  10      437.11      390.30      3.85 o
   2   1  10      384.52      411.47      4.57 o
   3   1  10      913.26      809.97      6.83 o
   4   1  10       34.77       26.52      1.29 o
   5   1  10      108.95      108.89      2.17 o
   6   1  10        3.35        3.08      1.07 o
   7   1  10       19.48       22.72      1.75 o
   8   1  10        0.00       -0.50      1.33 o
   9   1  10        1.92        1.22      2.06 o
  10   1  10        5.01        3.91      2.26 o
 -10   2  10        2.09       -0.14      1.60 o
  -9   2  10        0.27        0.07      1.34 o
  -8   2  10        1.84        1.52      1.11 o
  -7   2  10        7.32        7.70      1.13 o
  -6   2  10       65.30       69.87      1.90 o
  -5   2  10       93.18       96.63      1.88 o
  -4   2  10      366.71      342.13      3.44 o
  -3   2  10      549.08      626.22      4.92 o
  -2   2  10     1533.23     1780.42     12.42 o
  -1   2  10      477.94      547.84      4.16 o
   0   2  10        3.95        3.87      0.42 o
   1   2  10        2.42        1.77      0.43 o
   2   2  10      986.66     1157.47      8.58 o
   3   2  10        1.85        2.48      0.55 o
   4   2  10      163.73      158.76      2.32 o
   5   2  10       13.49       12.34      1.10 o
   6   2  10      110.11      119.04      3.58 o
   7   2  10        2.31        1.71      1.09 o
   8   2  10      109.15      125.17      6.45 o
   9   2  10       48.97       58.86      4.13 o
  10   2  10       14.02       19.11      4.65 o
 -10   3  10        0.24        0.17      1.72 o
  -9   3  10        0.03        1.26      1.50 o
  -8   3  10        7.41        9.00      1.71 o
  -7   3  10       19.25       24.86      1.87 o
  -6   3  10       75.84       90.15      2.41 o
  -5   3  10        1.73        1.49      0.85 o
  -4   3  10       17.46       17.54      1.11 o
  -3   3  10      262.55      251.18      2.78 o
  -2   3  10      313.16      299.69      2.92 o
  -1   3  10        5.24        3.11      0.49 o
   0   3  10     2395.23     2609.92     17.23 o
   1   3  10      489.47      514.10      3.87 o
   2   3  10      290.33      239.95      2.30 o
   3   3  10       11.12       14.57      0.75 o
   4   3  10       25.36       14.85      0.89 o
   5   3  10      220.65      216.43      3.31 o
   6   3  10       19.18       17.64      1.23 o
   7   3  10       21.26       19.89      1.89 o
   8   3  10       14.12       22.12      2.33 o
   9   3  10        0.04       -2.20      2.20 o
  10   3  10        0.90       -1.59      2.83 o
  -9   4  10        0.21        2.09      1.65 o
  -8   4  10       34.20       35.61      2.43 o
  -7   4  10        7.14        1.99      1.09 o
  -6   4  10      263.88      277.76      4.12 o
  -5   4  10      226.08      239.64      3.58 o
  -4   4  10        6.51        7.12      0.90 o
  -3   4  10       36.50       43.40      1.27 o
  -2   4  10      195.68      241.44      3.43 o
  -1   4  10        8.76        8.61      0.72 o
   0   4  10       94.11      116.33      1.79 o
   1   4  10      148.65      169.36      2.14 o
   2   4  10       11.36       15.36      0.91 o
   3   4  10        1.87        2.35      0.62 o
   4   4  10        5.62        4.08      0.90 o
   5   4  10      241.78      217.76      3.93 o
   6   4  10      135.08      138.91      3.30 o
   7   4  10       53.49       55.64      2.81 o
   8   4  10       61.43       60.68      3.35 o
   9   4  10       10.80       13.17      1.92 o
  -9   5  10        2.84       -0.23      1.96 o
  -8   5  10        0.22       -1.61      1.76 o
  -7   5  10       13.12       15.37      2.29 o
  -6   5  10       27.55       31.44      2.27 o
  -5   5  10       30.51       25.36      1.82 o
  -4   5  10      119.84      119.11      2.95 o
  -3   5  10        0.00        0.75      1.12 o
  -2   5  10      130.38      158.07      2.82 o
  -1   5  10       52.03       82.19      2.08 o
   0   5  10       29.55       26.33      1.38 o
   1   5  10       87.21       67.39      1.98 o
   2   5  10      925.60      849.81      8.67 o
   3   5  10        5.87        6.71      0.99 o
   4   5  10      501.37      475.58      5.81 o
   5   5  10       61.84       60.36      2.53 o
   6   5  10      122.66      103.74      3.00 o
   7   5  10       22.23       18.97      2.15 o
   8   5  10        9.85        7.60      1.87 o
   9   5  10        0.04        0.03      1.76 o
  -9   6  10        5.14        4.87      2.65 o
  -8   6  10        2.74       -0.39      1.49 o
  -7   6  10        1.45       -0.79      1.28 o
  -6   6  10       42.59       35.65      2.66 o
  -5   6  10        4.50        0.90      1.19 o
  -4   6  10      673.37      598.94      9.14 o
  -3   6  10      352.93      350.18      5.86 o
  -2   6  10       20.83       22.19      1.91 o
  -1   6  10        6.08        4.54      1.67 o
   0   6  10      473.82      460.02      9.71 o
   1   6  10        4.55        1.64      0.59 o
   2   6  10      232.23      211.85      4.09 o
   3   6  10       59.68       69.99      2.42 o
   4   6  10        4.41        3.91      1.17 o
   5   6  10      168.29      160.77      3.84 o
   6   6  10        3.92        1.18      1.32 o
   7   6  10       38.91       42.29      2.94 o
   8   6  10       12.98        7.43      1.97 o
   9   6  10        2.37        3.33      1.95 o
  -8   7  10        1.39        0.68      1.73 o
  -7   7  10       25.10       24.89      2.60 o
  -6   7  10       72.41       62.10      3.51 o
  -5   7  10      378.14      373.39     10.67 o
  -4   7  10      176.86      195.58      4.42 o
  -3   7  10     1049.64     1002.08     12.50 o
  -2   7  10      271.57      263.53      4.51 o
  -1   7  10        0.66        0.40      0.79 o
   0   7  10      327.62      329.33      4.81 o
   1   7  10       23.18       35.02      1.73 o
   2   7  10     1059.09      959.98     12.14 o
   3   7  10      359.84      331.81      5.98 o
   4   7  10       51.88       50.80      2.70 o
   5   7  10        6.35        4.96      1.42 o
   6   7  10        8.29        7.07      1.87 o
   7   7  10       19.69       17.73      2.21 o
   8   7  10        2.99        2.67      1.86 o
  -8   8  10        0.26        2.16      1.86 o
  -7   8  10        0.76        0.97      1.66 o
  -6   8  10        0.00        0.36      1.47 o
  -5   8  10        1.62        0.58      1.49 o
  -4   8  10       35.56       36.07      2.57 o
  -3   8  10       13.20       10.28      1.44 o
  -2   8  10      130.85      107.63      3.18 o
  -1   8  10      347.14      373.15      5.41 o
   0   8  10      104.16      104.88      2.75 o
   1   8  10      103.40       97.70      2.63 o
   2   8  10       24.75       27.04      1.94 o
   3   8  10      108.37      121.89      3.60 o
   4   8  10       12.86        6.22      1.37 o
   5   8  10       13.19        9.12      2.17 o
   6   8  10       70.93       63.12      3.40 o
   7   8  10       40.05       43.41      3.43 o
   8   8  10        0.12       -0.22      1.92 o
  -7   9  10       30.28       32.90      3.07 o
  -6   9  10        1.56        2.06      1.62 o
  -5   9  10       42.98       42.35      3.19 o
  -4   9  10        0.08        0.15      1.25 o
  -3   9  10        0.95        0.00      1.02 o
  -2   9  10       19.42       21.93      1.80 o
  -1   9  10       88.54       97.37      2.76 o
   0   9  10      813.00      765.55      9.01 o
   1   9  10      874.63      825.63     10.37 o
   2   9  10        1.15        0.59      1.05 o
   3   9  10       11.97       12.07      1.62 o
   4   9  10        7.65        2.21      1.31 o
   5   9  10        1.20        1.00      1.45 o
   6   9  10       15.64       16.23      2.16 o
   7   9  10       17.92       21.31      2.80 o
  -7  10  10        1.86        3.41      1.99 o
  -6  10  10       21.26       18.77      2.47 o
  -5  10  10       15.27       12.81      2.07 o
  -4  10  10       41.30       42.55      2.91 o
  -3  10  10       41.84       46.57      2.94 o
  -2  10  10       45.16       58.11      2.75 o
  -1  10  10       83.33       75.93      3.24 o
   0  10  10       51.84       49.68      2.53 o
   1  10  10       35.41       30.11      2.00 o
   2  10  10        0.62        0.07      1.13 o
   3  10  10        2.78        4.04      1.36 o
   4  10  10        1.16       -1.12      1.80 o
   5  10  10       17.57       21.38      2.45 o
   6  10  10        9.28        6.04      2.06 o
   7  10  10       10.02        9.09      2.35 o
  -6  11  10        9.94       11.62      2.23 o
  -5  11  10        2.86        4.31      1.71 o
  -4  11  10       15.57       17.55      2.16 o
  -3  11  10      111.38      121.49      4.12 o
  -2  11  10        0.05        0.24      1.17 o
  -1  11  10       33.90       40.85      2.26 o
   0  11  10       17.43       19.68      1.85 o
   1  11  10       60.32       65.38      4.42 o
   2  11  10        2.33        3.18      1.32 o
   3  11  10      117.93      131.04      4.09 o
   4  11  10       10.25        7.98      1.88 o
   5  11  10       14.97       15.43      2.09 o
   6  11  10        0.06        0.95      1.82 o
  -4  12  10        5.45        6.00      1.79 o
  -3  12  10        0.60        1.61      1.39 o
  -2  12  10        3.66        8.94      1.58 o
  -1  12  10       10.72       12.52      1.82 o
   0  12  10       11.01       12.22      1.70 o
   1  12  10       33.41       32.73      5.57 o
   2  12  10        6.21        4.66      1.61 o
   3  12  10        1.62        0.48      1.64 o
   4  12  10        0.75        1.36      2.77 o
  -3  13  10       16.01       16.58      2.37 o
  -2  13  10        8.46        9.06      1.79 o
  -1  13  10       20.50       19.35      2.13 o
   0  13  10       34.65       39.48      2.55 o
   1  13  10      143.39      147.30      6.37 o
   2  13  10       91.77       97.57      5.79 o
   3  13  10        7.73        6.98      2.00 o
  -9   0  11       37.36       29.50      4.40 o
  -7   0  11      120.97      127.01      4.07 o
  -5   0  11        1.16        1.24      1.30 o
  -3   0  11     1328.68     1316.02     13.05 o
  -1   0  11       30.75       13.14      0.93 o
   1   0  11      140.71      132.31      3.01 o
   3   0  11      138.48      142.07      3.33 o
   5   0  11      638.82      626.98      9.18 o
   7   0  11        6.18        6.39      2.12 o
   9   0  11       89.08       98.72      6.12 o
 -10   1  11       21.64       24.86      2.09 o
  -9   1  11       40.37       38.36      2.36 o
  -8   1  11        0.51       -0.20      1.15 o
  -7   1  11       96.77      103.83      2.84 o
  -6   1  11        0.08       -0.88      0.88 o
  -5   1  11       33.84       43.07      1.46 o
  -4   1  11      262.62      296.24      3.52 o
  -3   1  11       29.77       32.93      1.03 o
  -2   1  11      577.05      618.94      5.14 o
  -1   1  11      355.39      441.92      3.89 o
   0   1  11     1824.44     1814.11     12.25 o
   1   1  11     1969.01     2033.48     14.22 o
   2   1  11      434.31      360.13      3.71 o
   3   1  11        0.17        1.03      0.42 o
   4   1  11       61.74       37.13      1.50 o
   5   1  11       19.65       12.78      1.11 o
   6   1  11       43.91       41.35      1.97 o
   7   1  11        7.40        6.95      1.41 o
   8   1  11        2.26       -0.12      1.32 o
   9   1  11        3.28        3.63      1.87 o
  10   1  11       12.12        9.84      2.54 o
 -10   2  11        0.01       -0.14      1.57 o
  -9   2  11        0.19       -1.35      1.35 o
  -8   2  11        0.77        0.92      1.12 o
  -7   2  11       70.35       56.12      2.29 o
  -6   2  11        0.44        0.52      1.03 o
  -5   2  11       17.55       12.37      0.98 o
  -4   2  11       90.41       82.12      1.77 o
  -3   2  11        1.28        0.77      0.42 o
  -2   2  11       53.99       51.66      1.21 o
  -1   2  11       51.05       41.38      1.26 o
   0   2  11      836.30     1086.94      7.76 o
   1   2  11       26.40       23.27      0.85 o
   2   2  11       16.23        8.58      0.69 o
   3   2  11       19.33       20.65      1.28 o
   4   2  11        4.36        3.69      0.77 o
   5   2  11       32.83       39.89      2.22 o
   6   2  11        1.26        1.46      0.98 o
   7   2  11       39.67       56.07      2.34 o
   8   2  11       24.61       23.11      2.20 o
   9   2  11       11.20        9.52      1.93 o
  10   2  11       14.46       16.08      3.64 o
  -9   3  11        0.92        0.17      1.63 o
  -8   3  11       45.85       62.62      3.74 o
  -7   3  11        1.13        0.80      1.13 o
  -6   3  11        0.98       -0.76      0.86 o
  -5   3  11        9.23        5.96      0.91 o
  -4   3  11       13.98       14.05      0.97 o
  -3   3  11      186.05      193.30      2.67 o
  -2   3  11      489.77      432.41      3.89 o
  -1   3  11       55.51       60.66      1.27 o
   0   3  11      385.09      339.96      3.03 o
   1   3  11      265.13      231.08      2.22 o
   2   3  11     1129.26     1114.28      7.64 o
   3   3  11       27.03       25.70      1.10 o
   4   3  11        6.05        6.67      0.92 o
   5   3  11       16.15       13.96      1.22 o
   6   3  11        0.12       -0.82      0.82 o
   7   3  11       20.42       17.68      1.90 o
   8   3  11       37.26       43.83      2.92 o
   9   3  11        1.37       -0.95      2.13 o
  -9   4  11        0.26       -1.49      1.49 o
  -8   4  11        2.51        1.44      2.66 o
  -7   4  11        0.37        0.00      1.14 o
  -6   4  11       12.77       16.68      1.45 o
  -5   4  11        7.91       14.31      2.21 o
  -4   4  11      146.78      163.35      2.95 o
  -3   4  11        0.12        0.67      0.55 o
  -2   4  11        1.21        1.14      0.64 o
  -1   4  11      139.90      136.59      2.40 o
   0   4  11       30.25       47.93      1.52 o
   1   4  11      290.04      342.27      3.78 o
   2   4  11       76.27       68.14      1.65 o
   3   4  11        4.35        2.80      0.70 o
   4   4  11      465.35      430.62      5.41 o
   5   4  11        0.71       -0.32      0.91 o
   6   4  11       34.79       37.93      2.13 o
   7   4  11        0.69        0.63      1.30 o
   8   4  11       76.46       72.38      3.62 o
   9   4  11        8.11        5.02      2.46 o
  -9   5  11        1.93        5.50      2.89 o
  -8   5  11        1.56        1.60      1.99 o
  -7   5  11        0.92        1.91      1.42 o
  -6   5  11      111.49      103.21      5.76 o
  -5   5  11      109.48      105.14      3.05 o
  -4   5  11        5.10        6.37      1.20 o
  -3   5  11        0.51        1.12      0.95 o
  -2   5  11       45.02       50.12      1.82 o
  -1   5  11       51.32       47.46      1.80 o
   0   5  11      536.65      500.76      6.52 o
   1   5  11      193.85      140.08      2.87 o
   2   5  11       26.35       23.48      1.97 o
   3   5  11      890.14      935.79      9.93 o
   4   5  11        2.63        3.92      1.05 o
   5   5  11       21.93       27.87      1.82 o
   6   5  11       48.38       56.51      2.51 o
   7   5  11       10.92        8.91      1.90 o
   8   5  11       12.66        6.37      1.89 o
   9   5  11        6.42        4.77      2.02 o
  -9   6  11        4.53        4.89      2.40 o
  -8   6  11        0.60        2.35      2.09 o
  -7   6  11        1.92        4.10      1.58 o
  -6   6  11       21.40       17.76      2.75 o
  -5   6  11       49.35       41.51      2.47 o
  -4   6  11       30.71       29.91      2.14 o
  -3   6  11       47.33       40.15      3.80 o
  -2   6  11      197.57      198.89      3.80 o
  -1   6  11       32.47       40.09      1.92 o
   0   6  11        2.86        7.06      1.01 o
   1   6  11      174.62      172.47      3.30 o
   2   6  11       10.41        4.66      1.05 o
   3   6  11      122.34      126.08      3.52 o
   4   6  11     1394.82     1368.43     15.38 o
   5   6  11       61.41       71.65      2.92 o
   6   6  11       22.38       25.64      2.27 o
   7   6  11        6.20        4.82      1.71 o
   8   6  11       12.25       19.10      2.38 o
   9   6  11        2.10        0.79      1.90 o
  -8   7  11        3.82        5.33      2.40 o
  -7   7  11       10.35       12.14      2.16 o
  -6   7  11       25.64       21.66      2.32 o
  -5   7  11        1.31        1.34      1.54 o
  -4   7  11       85.59       85.40      3.17 o
  -3   7  11        0.41        0.58      1.11 o
  -2   7  11     1171.30     1099.49     12.38 o
  -1   7  11     1004.29     1033.95     11.07 o
   0   7  11      186.79      178.76      3.46 o
   1   7  11       37.57       33.96      1.79 o
   2   7  11      481.73      482.75      8.18 o
   3   7  11        4.71        5.14      1.29 o
   4   7  11       18.14       33.41      2.34 o
   5   7  11       57.78       53.12      2.91 o
   6   7  11        3.00        5.64      1.88 o
   7   7  11        0.04        0.63      1.74 o
   8   7  11        1.35       -0.48      1.90 o
  -8   8  11        3.05        6.03      2.58 o
  -7   8  11        8.26        6.71      2.01 o
  -6   8  11       65.41       66.88      3.81 o
  -5   8  11      108.53      112.70      4.25 o
  -4   8  11        7.51        4.54      1.47 o
  -3   8  11       14.01       17.70      1.71 o
  -2   8  11        3.55        3.72      1.17 o
  -1   8  11      106.00      101.27      2.81 o
   0   8  11      203.08      211.38      3.91 o
   1   8  11        5.37        5.90      1.20 o
   2   8  11       72.92       72.24      2.92 o
   3   8  11       41.36       33.61      2.27 o
   4   8  11       31.07       34.27      2.41 o
   5   8  11       43.91       47.65      3.17 o
   6   8  11       29.47       27.80      2.76 o
   7   8  11        1.56        3.35      2.04 o
   8   8  11       18.89       21.42      2.96 o
  -7   9  11       28.06       34.57      3.16 o
  -6   9  11       23.85       21.06      2.45 o
  -5   9  11        0.80       -0.23      1.40 o
  -4   9  11       16.07        9.61      1.72 o
  -3   9  11        0.07        0.96      1.13 o
  -2   9  11      193.11      182.97      4.29 o
  -1   9  11       12.46        9.01      1.24 o
   0   9  11       11.96       10.19      1.34 o
   1   9  11       25.39       33.86      2.08 o
   2   9  11       29.55       20.89      1.90 o
   3   9  11       45.04       41.52      2.56 o
   4   9  11       94.58       96.68      3.73 o
   5   9  11        6.54        6.54      1.73 o
   6   9  11       49.38       51.12      3.26 o
   7   9  11        2.48        3.96      2.03 o
  -6  10  11        1.93        3.51      2.77 o
  -5  10  11        1.55        5.35      1.75 o
  -4  10  11        1.59        1.82      1.46 o
  -3  10  11       15.16       17.16      2.00 o
  -2  10  11       11.59       11.32      1.46 o
  -1  10  11        8.82        7.88      1.33 o
   0  10  11        0.10       -0.61      0.98 o
   1  10  11       35.07       41.39      2.33 o
   2  10  11      136.80      132.05      3.90 o
   3  10  11      120.54      118.33      5.68 o
   4  10  11       22.18       20.61      2.35 o
   5  10  11       25.99       27.59      2.77 o
   6  10  11        2.13        4.67      1.91 o
  -5  11  11        8.73        7.99      2.00 o
  -4  11  11        0.26       -0.02      1.46 o
  -3  11  11        0.76       -0.33      1.34 o
  -2  11  11       14.74       14.33      1.76 o
  -1  11  11        4.02        4.60      1.34 o
   0  11  11       14.86       20.66      1.81 o
   1  11  11       42.27       40.72      2.40 o
   2  11  11       33.34       38.08      2.54 o
   3  11  11        4.75        1.95      1.46 o
   4  11  11       13.12       15.52      2.24 o
   5  11  11        2.66        1.91      1.82 o
  -4  12  11       38.88       39.02      2.96 o
  -3  12  11        0.17        1.97      1.41 o
  -2  12  11        2.56        2.23      1.33 o
  -1  12  11        7.82        8.68      1.63 o
   0  12  11       42.00       40.46      2.57 o
   1  12  11        0.10        0.37      1.35 o
   2  12  11       72.76       91.14      4.36 o
   3  12  11       52.66       53.89      3.40 o
   4  12  11       33.62       33.21      2.97 o
  -2  13  11        0.33        0.30      1.71 o
  -1  13  11        0.53        3.58      1.92 o
   0  13  11       52.46       63.57      3.24 o
   1  13  11       27.16       31.16      2.48 o
   2  13  11        6.13        7.73      2.32 o
 -10   0  12        1.90        4.36      2.25 o
  -8   0  12      239.68      270.38      7.95 o
  -6   0  12      199.58      202.55      4.96 o
  -4   0  12      428.48      423.20      6.57 o
  -2   0  12       19.85       29.81      1.41 o
   0   0  12     1958.63     2163.26     50.17 o
   2   0  12     2090.69     2335.12     29.57 o
   4   0  12        2.78       -0.51      0.88 o
   6   0  12       98.45      117.00      4.09 o
   8   0  12       31.83       34.68      3.43 o
 -10   1  12        2.98        2.43      1.56 o
  -9   1  12        4.09        2.66      1.33 o
  -8   1  12       10.21       11.49      1.45 o
  -7   1  12       34.87       35.69      1.87 o
  -6   1  12        0.23        0.17      0.92 o
  -5   1  12       20.33       20.25      1.17 o
  -4   1  12       35.12       32.06      1.17 o
  -3   1  12      106.56      123.76      2.03 o
  -2   1  12      351.73      402.19      3.69 o
  -1   1  12      116.81      119.82      1.71 o
   0   1  12     1337.80     1429.80      9.41 o
   1   1  12      450.90      501.99      4.35 o
   2   1  12      483.29      565.99      5.07 o
   3   1  12      152.35       94.54      1.87 o
   4   1  12        7.90        3.56      0.69 o
   5   1  12      124.42      128.81      2.59 o
   6   1  12       52.72       52.60      2.21 o
   7   1  12        1.86        0.16      1.29 o
   8   1  12        6.81        5.73      1.74 o
   9   1  12        2.08       -0.10      1.84 o
  -9   2  12        0.31       -1.44      1.59 o
  -8   2  12        3.47        2.82      1.16 o
  -7   2  12       18.49       15.74      1.36 o
  -6   2  12      412.31      438.95      5.03 o
  -5   2  12      273.48      284.55      3.43 o
  -4   2  12      268.09      272.46      3.73 o
  -3   2  12      153.52      162.03      2.46 o
  -2   2  12      843.03      942.15      7.05 o
  -1   2  12      148.20      143.27      1.75 o
   0   2  12       15.30       22.90      0.83 o
   1   2  12       42.44       35.67      1.05 o
   2   2  12       10.20       11.64      0.81 o
   3   2  12      186.48      193.77      2.72 o
   4   2  12      513.91      496.95      5.14 o
   5   2  12       36.57       37.85      1.73 o
   6   2  12       23.72       23.94      1.65 o
   7   2  12       87.87       83.61      3.45 o
   8   2  12       10.83       14.03      2.05 o
   9   2  12        1.60        2.70      2.32 o
  -9   3  12        2.52        2.34      1.74 o
  -8   3  12        1.50        3.82      1.53 o
  -7   3  12        0.00       -0.64      1.20 o
  -6   3  12       57.87       69.64      2.18 o
  -5   3  12       67.22       64.45      1.87 o
  -4   3  12       28.53       35.06      1.40 o
  -3   3  12       33.98       31.09      1.51 o
  -2   3  12        6.75       13.98      0.96 o
  -1   3  12       22.40       37.76      1.20 o
   0   3  12      520.71      603.17      5.06 o
   1   3  12      501.45      582.94      4.72 o
   2   3  12      514.66      465.31      4.40 o
   3   3  12      226.74      187.08      2.71 o
   4   3  12        2.04        0.01      0.75 o
   5   3  12        5.30        3.26      0.90 o
   6   3  12       59.41       48.92      2.20 o
   7   3  12       33.82       28.09      2.18 o
   8   3  12        9.29        5.01      2.05 o
   9   3  12        0.75        0.35      2.71 o
  -9   4  12        2.46        0.13      1.70 o
  -8   4  12       34.84       39.52      2.41 o
  -7   4  12       37.52       27.79      2.20 o
  -6   4  12       13.64       15.18      1.44 o
  -5   4  12        0.28        1.06      0.91 o
  -4   4  12       13.49       12.86      1.15 o
  -3   4  12       36.75       33.34      1.27 o
  -2   4  12       54.85       55.48      1.81 o
  -1   4  12       13.87        9.90      0.92 o
   0   4  12       40.43       24.32      1.22 o
   1   4  12      479.41      511.56      5.60 o
   2   4  12      844.61      897.51      8.16 o
   3   4  12      627.71      653.82      6.67 o
   4   4  12        0.21        0.65      0.88 o
   5   4  12       21.10       22.64      1.67 o
   6   4  12        1.79       -1.01      1.05 o
   7   4  12       15.25       12.40      1.77 o
   8   4  12        3.45        2.65      1.73 o
   9   4  12       20.12       32.53      3.84 o
  -9   5  12        0.26       -0.70      2.12 o
  -8   5  12       22.10       19.13      2.74 o
  -7   5  12        1.99        3.62      1.55 o
  -6   5  12       29.68       27.12      3.15 o
  -5   5  12       55.22       46.14      2.36 o
  -4   5  12      263.37      256.72      4.61 o
  -3   5  12      233.57      233.58      4.20 o
  -2   5  12      744.09      743.80      8.16 o
  -1   5  12       28.18       26.55      1.61 o
   0   5  12       26.64       22.13      2.09 o
   1   5  12       47.77       47.72      1.96 o
   2   5  12      138.00      116.08      3.11 o
   3   5  12       12.31        6.65      1.21 o
   4   5  12       46.08       51.89      2.08 o
   5   5  12       36.38       38.93      2.07 o
   6   5  12        5.26        6.85      1.35 o
   7   5  12        1.23        0.08      1.25 o
   8   5  12        1.99        0.56      1.67 o
   9   5  12        3.74        4.36      2.23 o
  -8   6  12        0.28        0.14      1.96 o
  -7   6  12        0.00        0.97      1.40 o
  -6   6  12        0.30        1.30      1.48 o
  -5   6  12       82.74       95.45      3.44 o
  -4   6  12      477.99      478.86      7.62 o
  -3   6  12      380.24      359.21      6.21 o
  -2   6  12      189.08      202.33      3.94 o
  -1   6  12      508.25      486.77      6.36 o
   0   6  12      232.87      203.66      3.69 o
   1   6  12       49.02       43.22      2.00 o
   2   6  12        4.64        3.94      1.14 o
   3   6  12      279.32      283.81      5.52 o
   4   6  12       49.90       46.95      2.62 o
   5   6  12        2.37        4.73      1.45 o
   6   6  12       13.42       14.66      2.00 o
   7   6  12       71.17       64.09      3.60 o
   8   6  12       13.32       15.32      2.65 o
  -8   7  12        0.06        1.84      1.82 o
  -7   7  12       17.49       21.74      2.55 o
  -6   7  12        4.88        6.89      1.90 o
  -5   7  12        0.07       -0.78      1.32 o
  -4   7  12       12.34       10.29      1.58 o
  -3   7  12       37.37       31.62      2.32 o
  -2   7  12      274.41      274.81      5.29 o
  -1   7  12        0.01       -0.87      0.87 o
   0   7  12      221.47      207.35      3.85 o
   1   7  12      242.72      240.17      4.20 o
   2   7  12       38.55       33.11      2.18 o
   3   7  12        0.07        0.58      1.08 o
   4   7  12       39.34       33.78      2.38 o
   5   7  12       11.27        9.68      1.76 o
   6   7  12       23.31       24.98      2.62 o
   7   7  12        0.24       -0.71      1.48 o
   8   7  12        2.81        3.08      2.09 o
  -7   8  12        8.67        9.50      2.23 o
  -6   8  12       52.50       55.57      3.60 o
  -5   8  12       69.12       68.41      3.72 o
  -4   8  12       15.35       17.82      1.86 o
  -3   8  12      135.28      132.96      3.96 o
  -2   8  12       34.03       43.55      2.43 o
  -1   8  12      251.17      220.47      4.16 o
   0   8  12      130.49      120.57      3.06 o
   1   8  12        3.60        3.23      1.14 o
   2   8  12      110.26       97.70      4.30 o
   3   8  12       49.12       41.86      2.57 o
   4   8  12       38.18       29.86      2.48 o
   5   8  12       28.69       37.10      2.67 o
   6   8  12       19.66       17.53      2.48 o
   7   8  12       66.83       64.67      4.16 o
  -7   9  12        2.20        2.14      1.85 o
  -6   9  12        1.13        0.10      1.63 o
  -5   9  12        2.78        3.09      1.64 o
  -4   9  12       10.09        6.38      1.67 o
  -3   9  12       99.06      103.06      4.08 o
  -2   9  12        1.43        1.16      1.06 o
  -1   9  12       20.66        9.02      1.34 o
   0   9  12       73.32       67.07      2.59 o
   1   9  12       63.03       63.90      2.83 o
   2   9  12       80.38       83.91      3.42 o
   3   9  12       46.94       53.00      2.94 o
   4   9  12       33.74       28.16      2.34 o
   5   9  12       11.90        7.55      1.84 o
   6   9  12        0.12       -0.84      2.01 o
   7   9  12        0.00        1.91      2.15 o
  -6  10  12        1.38        0.01      1.82 o
  -5  10  12        0.72        1.51      1.66 o
  -4  10  12        1.70        0.26      1.44 o
  -3  10  12        8.40       10.20      1.72 o
  -2  10  12       33.14       27.99      2.04 o
  -1  10  12       64.20       64.16      2.87 o
   0  10  12       18.51       20.94      1.88 o
   1  10  12       33.21       26.36      2.03 o
   2  10  12        2.73        4.94      1.42 o
   3  10  12       19.37       16.87      1.93 o
   4  10  12       42.24       60.38      3.71 o
   5  10  12        0.00        1.37      1.72 o
   6  10  12        0.01        1.15      1.62 o
  -5  11  12       30.50       24.67      2.70 o
  -4  11  12        4.55        7.44      3.16 o
  -3  11  12       15.68       11.48      1.77 o
  -2  11  12        3.93        6.06      1.45 o
  -1  11  12        5.74        6.26      1.48 o
   0  11  12        2.16        3.83      1.36 o
   1  11  12       17.19       16.18      2.66 o
   2  11  12       70.50       69.42      3.30 o
   3  11  12        0.19        0.05      1.68 o
   4  11  12       23.95       30.25      2.84 o
   5  11  12       10.82        6.11      3.55 o
  -4  12  12        0.19        0.65      1.58 o
  -3  12  12        1.56        1.19      1.47 o
  -2  12  12        0.46       -0.03      1.70 o
  -1  12  12       15.39       18.31      1.99 o
   0  12  12        2.26        2.33      1.39 o
   1  12  12        5.88        5.22      1.55 o
   2  12  12       79.70       85.51      3.75 o
   3  12  12       51.79       52.58      3.42 o
   4  12  12       24.97       26.62      2.73 o
  -1  13  12        9.13        7.46      1.82 o
   0  13  12        5.32        5.96      1.75 o
   1  13  12       93.07      102.15      5.68 o
  -9   0  13        9.04        3.00      1.97 o
  -7   0  13      119.90      107.18      5.78 o
  -5   0  13      143.70      135.68      3.67 o
  -3   0  13        0.15        1.38      1.03 o
  -1   0  13      110.13      151.97      5.41 o
   1   0  13      216.65      349.32      5.82 o
   3   0  13        3.90       10.54      1.43 o
   5   0  13      202.11      203.28      4.68 o
   7   0  13      102.92      131.54      5.16 o
   9   0  13       41.56       32.96      4.45 o
  -9   1  13        4.86        1.69      1.36 o
  -8   1  13        0.34        0.90      1.19 o
  -7   1  13       38.44       35.97      1.90 o
  -6   1  13      108.33      128.98      2.93 o
  -5   1  13      199.21      181.70      2.85 o
  -4   1  13        4.18        7.14      0.86 o
  -3   1  13        7.16       13.20      0.93 o
  -2   1  13      293.44      292.78      3.16 o
  -1   1  13      314.69      296.42      2.88 o
   0   1  13        0.14        1.06      0.47 o
   1   1  13      103.37       89.35      1.71 o
   2   1  13     1353.81     1319.03     10.92 o
   3   1  13       12.64       11.68      1.03 o
   4   1  13      137.34      136.79      2.47 o
   5   1  13       77.47       75.53      2.30 o
   6   1  13        3.98        6.14      1.22 o
   7   1  13        4.62        2.55      1.42 o
   8   1  13        0.89       -0.66      1.49 o
   9   1  13        2.08        1.03      1.91 o
  -9   2  13        0.28       -0.21      1.60 o
  -8   2  13        0.42       -0.57      1.19 o
  -7   2  13        1.45       -0.19      1.00 o
  -6   2  13      115.73      114.64      2.58 o
  -5   2  13       52.15       57.92      1.73 o
  -4   2  13      236.75      238.95      3.04 o
  -3   2  13       89.05       81.80      1.93 o
  -2   2  13        6.24        9.80      0.75 o
  -1   2  13      132.84      139.01      1.75 o
   0   2  13      404.74      476.86      4.02 o
   1   2  13       16.44       14.90      0.80 o
   2   2  13       96.27       93.09      1.84 o
   3   2  13      301.24      313.01      3.91 o
   4   2  13       22.18       32.48      1.42 o
   5   2  13      155.37      147.78      3.51 o
   6   2  13       72.74       77.00      2.62 o
   7   2  13       35.14       35.91      2.97 o
   8   2  13       17.79       20.35      2.06 o
   9   2  13       17.45       21.41      3.14 o
  -9   3  13        3.98        5.39      1.81 o
  -8   3  13        0.90        1.20      1.47 o
  -7   3  13        0.00       -1.18      1.18 o
  -6   3  13       25.31       24.89      1.60 o
  -5   3  13       82.29       80.84      2.26 o
  -4   3  13      270.23      283.74      4.04 o
  -3   3  13       90.58      102.45      2.04 o
  -2   3  13        1.01        0.37      0.65 o
  -1   3  13       77.16       71.07      1.59 o
   0   3  13       16.49       16.66      0.95 o
   1   3  13        7.03        9.90      0.83 o
   2   3  13        5.37        5.91      0.78 o
   3   3  13      540.30      515.75      7.36 o
   4   3  13       96.64       97.44      2.18 o
   5   3  13        6.56        8.29      1.06 o
   6   3  13        0.16        2.45      0.97 o
   7   3  13       10.50       10.19      1.67 o
   8   3  13       22.54       26.00      2.81 o
   9   3  13        0.00       -2.17      2.17 o
  -9   4  13        2.88        4.34      1.75 o
  -8   4  13        0.86        2.56      1.43 o
  -7   4  13        0.02       -1.22      1.22 o
  -6   4  13        0.10        0.36      0.99 o
  -5   4  13       49.40       50.78      1.96 o
  -4   4  13       26.37       21.07      1.25 o
  -3   4  13      130.70      115.39      2.14 o
  -2   4  13      251.72      270.22      3.31 o
  -1   4  13       63.15       56.70      1.74 o
   0   4  13       85.38       80.98      2.01 o
   1   4  13      378.87      379.31      4.66 o
   2   4  13        1.70        4.32      0.89 o
   3   4  13       38.39       33.08      1.63 o
   4   4  13       49.22       42.66      2.05 o
   5   4  13        9.38        4.66      1.18 o
   6   4  13        2.39        0.79      1.19 o
   7   4  13       20.38       20.34      2.05 o
   8   4  13       19.46       18.64      2.36 o
   9   4  13        7.98       10.76      2.78 o
  -9   5  13        0.00        2.92      2.74 o
  -8   5  13       43.52       31.39      3.25 o
  -7   5  13       34.00       37.18      2.70 o
  -6   5  13        7.06       12.75      1.68 o
  -5   5  13        1.52        0.93      1.16 o
  -4   5  13       80.22       82.48      2.89 o
  -3   5  13      202.82      212.82      4.11 o
  -2   5  13      386.29      352.77      4.94 o
  -1   5  13       65.25       52.10      2.12 o
   0   5  13      241.12      231.59      4.17 o
   1   5  13      590.18      531.91      6.73 o
   2   5  13      262.26      252.98      5.35 o
   3   5  13        3.89        1.01      0.96 o
   4   5  13        0.40       -0.90      0.90 o
   5   5  13        3.27        4.61      1.29 o
   6   5  13       24.26       25.17      2.11 o
   7   5  13       26.07       27.66      2.29 o
   8   5  13        0.13       -1.07      1.80 o
   9   5  13        1.73        3.30      2.48 o
  -8   6  13        4.39        4.99      2.23 o
  -7   6  13        0.61        1.50      1.48 o
  -6   6  13       22.19        9.18      1.92 o
  -5   6  13       70.50       75.57      3.39 o
  -4   6  13        3.34       10.62      1.58 o
  -3   6  13        4.53        5.68      1.36 o
  -2   6  13      242.70      247.10      4.51 o
  -1   6  13      332.17      358.87      5.30 o
   0   6  13      143.07      141.14      3.15 o
   1   6  13       78.89       99.64      2.76 o
   2   6  13       14.13       17.71      1.73 o
   3   6  13        9.24       15.20      1.75 o
   4   6  13        0.09       -0.72      1.16 o
   5   6  13      102.69      119.68      3.92 o
   6   6  13       67.50       77.27      3.72 o
   7   6  13        7.85        7.80      2.15 o
   8   6  13        0.74       -0.47      1.97 o
  -8   7  13        4.85        4.56      2.63 o
  -7   7  13        0.43        2.92      2.14 o
  -6   7  13        6.06        7.41      1.88 o
  -5   7  13       31.07       22.45      2.97 o
  -4   7  13      282.27      283.97      5.77 o
  -3   7  13      253.95      216.94      4.81 o
  -2   7  13        3.89        2.56      1.61 o
  -1   7  13       45.45       38.72      2.06 o
   0   7  13       50.47       58.89      2.42 o
   1   7  13       87.39       76.92      2.67 o
   2   7  13        3.30        2.49      1.19 o
   3   7  13      155.35      150.85      4.14 o
   4   7  13        2.32        2.08      1.32 o
   5   7  13       40.42       45.41      2.91 o
   6   7  13       58.16       53.56      3.60 o
   7   7  13        3.79        3.21      1.82 o
   8   7  13        0.47        1.35      3.46 o
  -7   8  13        0.20        3.45      1.92 o
  -6   8  13        2.08        2.12      1.75 o
  -5   8  13        1.36       -0.36      1.39 o
  -4   8  13       11.86       10.83      1.68 o
  -3   8  13        8.97        5.22      1.39 o
  -2   8  13        0.65        0.35      1.27 o
  -1   8  13      342.01      324.55      5.26 o
   0   8  13      405.93      392.04      5.89 o
   1   8  13       10.02        6.03      1.32 o
   2   8  13       21.15       24.32      2.07 o
   3   8  13       41.75       37.35      2.53 o
   4   8  13      128.18      113.74      4.02 o
   5   8  13       50.93       46.13      3.03 o
   6   8  13        7.36       11.48      2.18 o
   7   8  13        0.55        3.31      1.82 o
  -7   9  13        0.15        1.07      2.23 o
  -6   9  13        5.94       12.62      2.26 o
  -5   9  13       18.22       19.00      2.35 o
  -4   9  13       42.41       44.32      3.48 o
  -3   9  13        5.63        5.80      1.46 o
  -2   9  13        1.88        0.12      1.05 o
  -1   9  13       23.78       16.30      1.63 o
   0   9  13       52.03       61.84      2.61 o
   1   9  13        4.20        3.67      1.27 o
   2   9  13       93.07       93.97      4.77 o
   3   9  13       12.48       14.60      1.86 o
   4   9  13        0.02       -0.18      1.37 o
   5   9  13       22.74       25.49      2.86 o
   6   9  13        1.44        1.56      1.84 o
   7   9  13        4.71        5.86      2.25 o
  -6  10  13       10.05       12.90      3.07 o
  -5  10  13        0.03        0.73      1.68 o
  -4  10  13        0.02       -0.52      1.47 o
  -3  10  13       10.63       13.02      1.94 o
  -2  10  13        6.72        4.34      1.32 o
  -1  10  13        1.02        3.47      1.26 o
   0  10  13       51.03       47.74      2.58 o
   1  10  13       26.54       23.39      2.06 o
   2  10  13       79.12       93.89      3.69 o
   3  10  13       33.39       39.02      4.14 o
   4  10  13        7.28        5.26      1.68 o
   5  10  13       50.20       57.58      3.84 o
   6  10  13        2.60        2.97      2.03 o
  -5  11  13        0.75        2.25      1.83 o
  -4  11  13        3.31        4.26      1.76 o
  -3  11  13        4.23        4.31      1.52 o
  -2  11  13        0.67        0.27      1.22 o
  -1  11  13        9.37       12.50      1.77 o
   0  11  13       21.69       22.34      2.88 o
   1  11  13        0.29       -0.67      1.16 o
   2  11  13        0.08        2.78      1.39 o
   3  11  13       89.99      100.40      4.11 o
   4  11  13        1.49        1.69      1.68 o
   5  11  13        2.84        3.06      1.94 o
  -3  12  13        9.97       10.94      1.94 o
  -2  12  13        0.06        1.94      1.52 o
  -1  12  13       11.80       13.19      1.87 o
   0  12  13        0.14        0.77      1.43 o
   1  12  13       11.56        9.42      1.68 o
   2  12  13        9.06       11.76      1.94 o
   3  12  13        1.06        3.62      1.67 o
  -8   0  14       60.57       61.65      3.56 o
  -6   0  14       49.02       46.90      3.34 o
  -4   0  14       77.60       92.80      2.82 o
  -2   0  14      364.68      380.61      5.58 o
   0   0  14      226.79      255.01      4.25 o
   2   0  14      821.16      850.96     10.35 o
   4   0  14     1962.17     1989.30     23.34 o
   6   0  14       59.25       76.55      4.27 o
   8   0  14       84.64      102.65      5.38 o
  -9   1  14        0.06        1.32      1.48 o
  -8   1  14        3.97        6.60      1.37 o
  -7   1  14       25.40       30.12      2.26 o
  -6   1  14      224.04      241.26      4.38 o
  -5   1  14       98.34      103.71      2.25 o
  -4   1  14      304.35      311.67      3.53 o
  -3   1  14        0.00       -0.57      0.57 o
  -2   1  14       72.18       88.18      1.86 o
  -1   1  14      101.39       96.59      1.61 o
   0   1  14       87.25      105.14      1.82 o
   1   1  14      414.33      505.97      5.39 o
   2   1  14      117.71      124.64      2.28 o
   3   1  14       24.38       19.09      1.19 o
   4   1  14       93.22      100.40      2.34 o
   5   1  14        0.74        2.43      0.96 o
   6   1  14        5.54        6.06      1.38 o
   7   1  14        5.70        4.69      1.59 o
   8   1  14        0.86       -1.47      1.47 o
   9   1  14       24.78       23.18      2.60 o
  -9   2  14        0.01        1.26      1.70 o
  -8   2  14        3.32        8.30      1.46 o
  -7   2  14        0.05       -1.08      1.08 o
  -6   2  14       28.31       29.70      2.81 o
  -5   2  14       30.48       31.16      1.45 o
  -4   2  14      338.02      344.81      4.40 o
  -3   2  14        1.75        4.80      0.90 o
  -2   2  14      269.17      305.71      6.19 o
  -1   2  14       30.45       40.35      1.25 o
   0   2  14       36.88       51.00      1.34 o
   1   2  14        7.10        3.07      0.59 o
   2   2  14      133.96      140.66      2.39 o
   3   2  14       16.18       19.05      1.18 o
   4   2  14       35.09       37.93      1.61 o
   5   2  14       30.12       26.98      1.57 o
   6   2  14      105.11      117.00      3.18 o
   7   2  14       19.89       13.64      1.68 o
   8   2  14       71.40       72.61      3.24 o
   9   2  14        8.45        3.33      2.54 o
  -9   3  14        2.57        2.92      2.04 o
  -8   3  14        8.69        9.34      1.84 o
  -7   3  14        0.78       -0.84      1.24 o
  -6   3  14       32.74       41.94      2.15 o
  -5   3  14       40.11       40.27      1.76 o
  -4   3  14      343.78      327.92      4.29 o
  -3   3  14      220.59      214.74      3.06 o
  -2   3  14      184.68      178.77      2.69 o
  -1   3  14       83.42       73.95      1.71 o
   0   3  14      633.07      641.83      6.25 o
   1   3  14        4.65        2.68      0.73 o
   2   3  14      537.00      558.20      5.85 o
   3   3  14       49.13       39.85      1.47 o
   4   3  14      110.71      114.21      2.39 o
   5   3  14       22.22       25.45      1.39 o
   6   3  14      142.95      136.24      3.05 o
   7   3  14        1.53       -1.35      1.35 o
   8   3  14        1.63        2.56      2.30 o
   9   3  14       18.34       11.58      3.21 o
  -9   4  14        2.96        1.17      2.09 o
  -8   4  14        6.33        8.34      2.10 o
  -7   4  14       12.96       14.87      1.64 o
  -6   4  14      102.67      100.34      2.80 o
  -5   4  14        0.47        0.69      0.96 o
  -4   4  14        4.98        4.80      0.98 o
  -3   4  14      129.20      141.82      2.68 o
  -2   4  14       21.96       24.00      1.16 o
  -1   4  14      535.09      517.88      5.63 o
   0   4  14      369.08      368.95      4.65 o
   1   4  14       82.58       94.66      2.31 o
   2   4  14        4.85        0.49      0.85 o
   3   4  14       66.96       61.73      2.21 o
   4   4  14        8.23        5.76      1.17 o
   5   4  14        4.64        4.75      1.28 o
   6   4  14       74.69       66.88      2.81 o
   7   4  14       81.04       77.80      3.39 o
   8   4  14       26.01       18.99      2.97 o
   9   4  14       13.43       14.60      3.11 o
  -8   5  14        9.46       12.14      2.57 o
  -7   5  14       26.91       42.43      3.10 o
  -6   5  14        3.16        1.42      1.36 o
  -5   5  14       16.51       18.29      1.87 o
  -4   5  14       37.71       37.31      2.14 o
  -3   5  14        1.39        1.22      1.11 o
  -2   5  14        0.21        1.45      0.93 o
  -1   5  14      113.96      105.46      2.76 o
   0   5  14      393.50      382.44      5.50 o
   1   5  14      387.56      406.29      5.74 o
   2   5  14       97.51      114.87      3.24 o
   3   5  14        0.80       -0.63      0.95 o
   4   5  14      133.47      121.98      3.56 o
   5   5  14        0.14       -1.13      1.13 o
   6   5  14       83.23       79.31      4.65 o
   7   5  14       54.41       44.74      3.28 o
   8   5  14        9.94       10.53      2.39 o
  -8   6  14        4.34        4.98      2.40 o
  -7   6  14       10.26       13.38      2.04 o
  -6   6  14        8.44       10.79      2.10 o
  -5   6  14        0.50       -0.39      1.31 o
  -4   6  14       17.96       17.25      1.90 o
  -3   6  14       16.74       19.44      1.88 o
  -2   6  14       17.88       12.20      1.44 o
  -1   6  14        1.70        1.13      0.93 o
   0   6  14        9.41       14.38      1.40 o
   1   6  14       51.92       55.46      2.34 o
   2   6  14        2.69        1.11      1.10 o
   3   6  14      216.32      205.01      4.81 o
   4   6  14        5.04        3.29      1.31 o
   5   6  14       71.81       68.63      3.45 o
   6   6  14       20.09       18.22      2.26 o
   7   6  14       58.78       68.00      3.66 o
   8   6  14        0.09       -1.84      1.84 o
  -8   7  14        2.51        8.09      2.99 o
  -7   7  14        1.06        0.14      1.76 o
  -6   7  14       13.38       16.88      3.18 o
  -5   7  14       17.21       13.70      1.89 o
  -4   7  14       39.69       42.71      2.65 o
  -3   7  14       64.31       56.39      3.01 o
  -2   7  14      343.32      354.39      6.37 o
  -1   7  14       57.94       68.21      2.66 o
   0   7  14        0.38       -0.19      0.94 o
   1   7  14       36.01       39.56      2.12 o
   2   7  14      319.28      305.26      5.97 o
   3   7  14       61.77       60.78      3.05 o
   4   7  14       43.17       43.68      2.81 o
   5   7  14      182.07      166.39      4.76 o
   6   7  14        0.18        0.17      1.70 o
   7   7  14        3.06        3.10      2.08 o
  -7   8  14        0.49        0.24      1.81 o
  -6   8  14        0.09        0.89      1.65 o
  -5   8  14       12.40        8.80      1.92 o
  -4   8  14        1.28        2.11      1.35 o
  -3   8  14        0.71       -0.33      1.18 o
  -2   8  14       37.56       31.05      2.11 o
  -1   8  14      103.45      103.01      3.03 o
   0   8  14       13.46       11.52      1.44 o
   1   8  14       50.53       40.83      2.41 o
   2   8  14        1.36       -0.74      1.33 o
   3   8  14      173.85      157.21      4.42 o
   4   8  14       20.50       21.27      2.18 o
   5   8  14       29.16       28.05      2.52 o
   6   8  14        9.44        5.97      2.11 o
   7   8  14        3.22        4.73      2.13 o
  -6   9  14       15.82       19.77      2.61 o
  -5   9  14        2.33        1.75      1.77 o
  -4   9  14        0.23        0.88      1.50 o
  -3   9  14        3.29        2.66      1.37 o
  -2   9  14       16.07        9.50      1.53 o
  -1   9  14        0.02        1.36      1.14 o
   0   9  14       41.94       44.45      2.94 o
   1   9  14      508.50      535.41      8.16 o
   2   9  14       42.37       36.73      2.60 o
   3   9  14       32.53       35.94      2.65 o
   4   9  14       16.62       23.87      2.35 o
   5   9  14        3.59        5.27      1.84 o
   6   9  14        8.04       10.61      2.36 o
  -5  10  14        0.42        1.35      1.67 o
  -4  10  14       10.24       10.41      2.03 o
  -3  10  14       30.53       40.28      2.77 o
  -2  10  14       25.17       22.97      2.01 o
  -1  10  14       22.27       20.13      1.91 o
   0  10  14        0.77        3.30      1.26 o
   1  10  14        0.02       -0.18      1.18 o
   2  10  14       16.53       17.84      2.06 o
   3  10  14        0.07        0.67      1.45 o
   4  10  14       11.34       10.87      1.99 o
   5  10  14        8.68        7.37      2.14 o
  -4  11  14        6.70        8.25      1.97 o
  -3  11  14        0.65        1.84      1.48 o
  -2  11  14       13.86       13.05      1.81 o
  -1  11  14       51.03       54.50      3.09 o
   0  11  14        6.88        6.25      1.57 o
   1  11  14        1.82        6.53      1.54 o
   2  11  14        0.57        1.40      1.45 o
   3  11  14       47.03       48.15      3.61 o
   4  11  14       28.02       38.91      3.24 o
  -3  12  14       11.05        7.95      1.82 o
  -2  12  14        8.18       13.18      2.09 o
  -1  12  14      107.71      118.57      4.30 o
   0  12  14        0.39       -0.21      1.39 o
   1  12  14       21.44       17.96      2.16 o
   2  12  14       30.14       29.61      3.07 o
   3  12  14       42.26       46.60      4.18 o
  -9   0  15        7.70       14.97      2.76 o
  -7   0  15        1.78       -0.97      1.64 o
  -5   0  15      136.73      146.28      4.24 o
  -3   0  15        8.74        5.37      1.46 o
  -1   0  15       26.36       14.93      1.13 o
   1   0  15      187.73      176.07      3.46 o
   3   0  15      225.30      225.91      4.14 o
   5   0  15      181.61      180.95      5.08 o
   7   0  15        7.82       11.21      2.58 o
   9   0  15        7.70       14.49      3.12 o
  -9   1  15        1.22        2.86      1.56 o
  -8   1  15        5.12        2.55      1.44 o
  -7   1  15        1.08        1.26      1.23 o
  -6   1  15       30.81       29.71      1.69 o
  -5   1  15       12.05       13.41      1.42 o
  -4   1  15       25.74       32.99      1.35 o
  -3   1  15       59.22       48.20      1.51 o
  -2   1  15      524.93      534.23      5.37 o
  -1   1  15        0.65        1.66      0.47 o
   0   1  15     1442.60     1508.95     11.68 o
   1   1  15        0.08       -0.45      0.45 o
   2   1  15       24.30       19.37      1.27 o
   3   1  15       54.91       59.76      1.86 o
   4   1  15      199.43      198.31      3.26 o
   5   1  15       10.10       12.87      1.32 o
   6   1  15       27.84       33.73      2.08 o
   7   1  15        0.38       -0.55      1.58 o
   8   1  15       11.87       11.74      1.99 o
   9   1  15        0.03       -2.29      2.29 o
  -9   2  15        0.00        0.36      1.72 o
  -8   2  15        4.22        2.12      1.62 o
  -7   2  15        0.72       -0.55      1.14 o
  -6   2  15        7.74        5.65      1.17 o
  -5   2  15      148.47      139.46      3.01 o
  -4   2  15       17.37       19.20      1.54 o
  -3   2  15      393.40      338.23      4.11 o
  -2   2  15      505.48      524.21      5.37 o
  -1   2  15       94.64      134.72      2.45 o
   0   2  15      395.40      377.54      4.12 o
   1   2  15       64.46       71.37      2.08 o
   2   2  15      104.11      108.72      2.20 o
   3   2  15      178.50      163.73      3.04 o
   4   2  15       55.41       65.35      1.99 o
   5   2  15        4.71        3.26      1.22 o
   6   2  15        1.32       -1.09      1.09 o
   7   2  15      124.10      137.54      3.61 o
   8   2  15       10.07        6.56      1.78 o
   9   2  15        0.85        3.10      2.34 o
  -9   3  15        0.13        0.60      1.72 o
  -8   3  15        0.44        0.68      1.61 o
  -7   3  15        0.75       -0.54      1.30 o
  -6   3  15        3.90        3.06      1.20 o
  -5   3  15       49.69       44.55      1.88 o
  -4   3  15      941.34      881.54      8.56 o
  -3   3  15       16.74       12.95      1.14 o
  -2   3  15       72.66       81.49      2.41 o
  -1   3  15      156.12      181.66      2.67 o
   0   3  15       48.20       61.36      1.83 o
   1   3  15        0.74        0.36      0.70 o
   2   3  15      157.90      151.14      2.70 o
   3   3  15       28.75       33.63      2.35 o
   4   3  15       37.37       40.86      1.68 o
   5   3  15      250.34      240.28      3.67 o
   6   3  15       27.18       30.06      1.73 o
   7   3  15        5.41        3.13      2.03 o
   8   3  15       73.54       82.65      4.89 o
   9   3  15        6.91        7.26      2.69 o
  -8   4  15       10.41       14.14      2.01 o
  -7   4  15        4.04        4.59      1.49 o
  -6   4  15      224.43      212.63      4.97 o
  -5   4  15       74.40       94.30      2.56 o
  -4   4  15        0.15        4.54      0.98 o
  -3   4  15      150.96      157.37      3.02 o
  -2   4  15     1382.20     1300.82     11.23 o
  -1   4  15        0.35       -0.32      0.76 o
   0   4  15      987.24      991.40      9.29 o
   1   4  15      488.06      442.37      5.19 o
   2   4  15     1260.01     1289.89     11.64 o
   3   4  15       87.12      101.35      2.63 o
   4   4  15        0.64        0.45      1.00 o
   5   4  15       51.83       60.66      2.86 o
   6   4  15      142.42      143.31      6.42 o
   7   4  15        0.13        0.14      1.57 o
   8   4  15       57.87       60.73      4.44 o
  -8   5  15        7.06        1.34      2.23 o
  -7   5  15        6.38        8.59      2.50 o
  -6   5  15       24.72       36.54      2.41 o
  -5   5  15       11.59        6.32      1.44 o
  -4   5  15       28.57       34.38      2.10 o
  -3   5  15       28.27       31.60      2.01 o
  -2   5  15      131.26      126.64      3.00 o
  -1   5  15      311.88      288.82      4.80 o
   0   5  15       30.97       37.43      2.01 o
   1   5  15      114.07      114.61      2.95 o
   2   5  15      153.53      135.97      3.44 o
   3   5  15       72.76       80.98      2.81 o
   4   5  15        0.19        0.09      1.10 o
   5   5  15       15.52        8.94      1.61 o
   6   5  15       28.29       30.59      2.87 o
   7   5  15       44.25       43.85      3.32 o
   8   5  15        4.04        3.15      2.09 o
  -8   6  15       17.04       20.72      3.15 o
  -7   6  15        0.01        2.72      1.88 o
  -6   6  15       21.35       26.15      2.66 o
  -5   6  15       24.66       26.47      2.29 o
  -4   6  15        1.31        0.63      1.66 o
  -3   6  15        5.74        5.58      1.36 o
  -2   6  15       78.12      102.92      3.39 o
  -1   6  15      549.63      556.49      7.35 o
   0   6  15      184.80      176.59      3.71 o
   1   6  15       11.24       10.96      1.38 o
   2   6  15       20.79       21.75      1.89 o
   3   6  15        0.48       -0.68      1.17 o
   4   6  15      245.19      240.98      5.09 o
   5   6  15       47.84       51.68      3.09 o
   6   6  15      201.17      197.57      5.38 o
   7   6  15       55.29       56.31      3.42 o
   8   6  15        3.74        5.00      2.25 o
  -7   7  15        9.05        8.94      2.28 o
  -6   7  15        4.03        5.63      1.89 o
  -5   7  15        0.51       -0.44      1.37 o
  -4   7  15       11.44       13.17      1.81 o
  -3   7  15      238.75      231.12      5.21 o
  -2   7  15        0.00        0.03      1.10 o
  -1   7  15        8.51        9.34      1.34 o
   0   7  15        9.50        3.92      1.16 o
   1   7  15      124.52      141.46      3.46 o
   2   7  15       53.69       57.96      3.05 o
   3   7  15        3.74        2.70      1.38 o
   4   7  15       21.13       19.12      2.12 o
   5   7  15       13.45       16.94      2.16 o
   6   7  15        0.13        0.59      1.73 o
   7   7  15        1.20       -1.23      1.91 o
  -7   8  15        8.74       12.52      2.48 o
  -6   8  15        5.02        2.60      2.29 o
  -5   8  15       11.62        7.65      2.03 o
  -4   8  15        4.15        4.28      1.49 o
  -3   8  15       23.98       19.68      2.02 o
  -2   8  15       12.58       13.50      1.97 o
  -1   8  15        5.07        5.08      1.39 o
   0   8  15       54.34       54.25      2.54 o
   1   8  15        5.20        2.92      1.25 o
   2   8  15      132.46      131.19      4.05 o
   3   8  15       48.07       65.78      3.36 o
   4   8  15        6.37        5.67      1.60 o
   5   8  15       11.35       11.40      2.11 o
   6   8  15      113.26      109.89      5.32 o
   7   8  15       35.64       33.53      3.45 o
  -6   9  15       10.60       18.83      2.58 o
  -5   9  15        1.93        1.79      1.81 o
  -4   9  15        0.69       -0.63      1.47 o
  -3   9  15       19.77       22.71      2.25 o
  -2   9  15        4.35       10.10      1.54 o
  -1   9  15        6.14        5.90      1.41 o
   0   9  15       35.68       32.22      2.26 o
   1   9  15       56.75       46.39      2.82 o
   2   9  15       40.75       31.17      2.50 o
   3   9  15       13.10       12.79      1.96 o
   4   9  15       37.56       33.81      2.76 o
   5   9  15        0.01        0.68      1.70 o
   6   9  15       11.98        7.64      2.88 o
  -5  10  15       31.84       32.04      3.58 o
  -4  10  15        6.32        7.58      1.95 o
  -3  10  15        2.45       -0.11      1.65 o
  -2  10  15        0.72        1.45      1.28 o
  -1  10  15        2.82        3.64      1.41 o
   0  10  15       42.01       50.48      2.98 o
   1  10  15       46.44       52.56      2.89 o
   2  10  15       11.00        9.87      1.80 o
   3  10  15       94.63      118.45      4.46 o
   4  10  15       25.57       21.98      2.48 o
   5  10  15        3.54        4.38      2.01 o
  -4  11  15       50.32       53.54      3.70 o
  -3  11  15        2.90        1.49      1.52 o
  -2  11  15        0.06        1.54      1.40 o
  -1  11  15        0.38       -0.34      1.33 o
   0  11  15       20.90       24.55      2.31 o
   1  11  15       91.51       94.06      3.94 o
   2  11  15       29.50       34.83      2.73 o
   3  11  15        9.96       12.30      2.08 o
   4  11  15       14.33       14.26      2.48 o
  -2  12  15       23.73       30.53      2.88 o
  -1  12  15        4.26        4.64      1.67 o
   0  12  15       16.80       20.36      2.27 o
   1  12  15       49.91       47.06      3.09 o
   2  12  15       43.22       45.68      4.09 o
  -8   0  16        1.31        5.13      2.21 o
  -6   0  16        0.12       -1.46      1.46 o
  -4   0  16       24.09       21.32      1.77 o
  -2   0  16       81.49       49.14      1.99 o
   0   0  16     1138.96     1164.35     13.44 o
   2   0  16      507.07      470.61      6.51 o
   4   0  16        3.68        3.40      1.60 o
   6   0  16       63.79       75.61      4.57 o
   8   0  16       60.32       57.55      4.53 o
  -9   1  16        0.70       -0.50      1.59 o
  -8   1  16        2.95        1.99      1.35 o
  -7   1  16        1.72        3.08      1.30 o
  -6   1  16       39.37       47.43      2.21 o
  -5   1  16        0.06       -0.86      1.01 o
  -4   1  16       64.91       64.06      1.96 o
  -3   1  16       28.71       19.33      1.20 o
  -2   1  16      385.16      375.30      4.40 o
  -1   1  16       34.70       52.03      1.52 o
   0   1  16       34.80       33.58      1.59 o
   1   1  16       68.28       65.74      2.67 o
   2   1  16      612.12      589.83      5.80 o
   3   1  16      141.49      170.44      2.87 o
   4   1  16        7.01        9.02      1.19 o
   5   1  16       73.21       75.51      2.59 o
   6   1  16        6.81        3.28      1.39 o
   7   1  16        1.01       -0.82      1.45 o
   8   1  16        3.38       -0.45      1.73 o
   9   1  16       12.14       14.75      2.48 o
  -9   2  16        1.23        3.96      1.90 o
  -8   2  16        0.07       -1.52      1.52 o
  -7   2  16       38.87       32.11      2.32 o
  -6   2  16       15.45       14.00      1.83 o
  -5   2  16       82.60       67.06      2.39 o
  -4   2  16      590.10      584.62      6.45 o
  -3   2  16       10.50       10.96      1.15 o
  -2   2  16      110.30      109.55      2.31 o
  -1   2  16        8.85        7.86      0.95 o
   0   2  16      140.56      145.02      2.38 o
   1   2  16       67.71       63.97      1.97 o
   2   2  16      106.55       95.60      2.28 o
   3   2  16        4.99        3.76      0.91 o
   4   2  16       88.31       90.78      2.21 o
   5   2  16       31.29       37.31      2.01 o
   6   2  16      203.80      210.28      4.37 o
   7   2  16       14.76       12.92      1.88 o
   8   2  16        2.12        2.45      1.67 o
  -8   3  16        0.88        2.33      1.70 o
  -7   3  16       12.96       11.22      1.77 o
  -6   3  16        7.75        6.20      1.41 o
  -5   3  16        0.73       -1.01      1.01 o
  -4   3  16      137.42      141.47      2.93 o
  -3   3  16       27.73       23.52      1.38 o
  -2   3  16       62.04       59.93      1.87 o
  -1   3  16       97.08      109.59      2.17 o
   0   3  16        2.34        3.44      0.86 o
   1   3  16      111.20      124.88      2.38 o
   2   3  16       47.05       45.25      1.75 o
   3   3  16       87.77       79.65      2.39 o
   4   3  16        7.28        6.21      1.15 o
   5   3  16       13.53       13.39      1.55 o
   6   3  16        0.62        1.02      1.46 o
   7   3  16        7.05        3.44      1.95 o
   8   3  16        5.80        3.63      3.31 o
  -8   4  16        5.76        8.30      1.87 o
  -7   4  16        0.71       -0.20      1.43 o
  -6   4  16       20.03       18.76      1.64 o
  -5   4  16        5.78        4.59      1.15 o
  -4   4  16       19.71       26.86      1.47 o
  -3   4  16        0.06       -0.04      0.82 o
  -2   4  16      142.30      118.56      2.70 o
  -1   4  16       71.20       82.75      1.91 o
   0   4  16       11.02       12.71      1.38 o
   1   4  16      863.85      803.07      8.05 o
   2   4  16        7.00        7.23      1.22 o
   3   4  16        2.76        3.69      1.20 o
   4   4  16      394.69      396.17      6.04 o
   5   4  16       84.24       85.52      4.27 o
   6   4  16        8.46        5.94      1.69 o
   7   4  16       77.65       81.40      3.90 o
   8   4  16        0.10        1.12      2.26 o
  -8   5  16        6.15       12.37      2.70 o
  -7   5  16        0.18        1.12      2.03 o
  -6   5  16        6.13        3.32      1.47 o
  -5   5  16        3.77        6.16      1.48 o
  -4   5  16       21.78       25.42      1.98 o
  -3   5  16        4.30        5.93      1.34 o
  -2   5  16       64.15       69.17      2.49 o
  -1   5  16      230.41      219.30      4.26 o
   0   5  16        0.62        0.69      1.07 o
   1   5  16      263.44      246.90      4.47 o
   2   5  16      165.43      162.76      3.91 o
   3   5  16        9.83        8.21      1.36 o
   4   5  16       32.97       31.83      2.06 o
   5   5  16        1.86        2.00      1.33 o
   6   5  16       45.85       46.71      2.80 o
   7   5  16       12.20        6.28      2.15 o
   8   5  16        6.71       10.22      2.83 o
  -7   6  16        1.38        1.75      1.85 o
  -6   6  16       11.09       12.60      1.91 o
  -5   6  16        0.15        0.72      1.39 o
  -4   6  16        7.79        8.34      1.63 o
  -3   6  16       25.59       24.45      2.17 o
  -2   6  16      166.91      153.61      3.88 o
  -1   6  16      131.51      111.32      5.04 o
   0   6  16       16.51       11.12      1.43 o
   1   6  16       18.69       15.42      1.53 o
   2   6  16        3.81        3.65      1.33 o
   3   6  16      204.83      217.08      4.82 o
   4   6  16        7.59        5.15      1.50 o
   5   6  16       23.41       21.90      2.32 o
   6   6  16        4.61        6.30      1.89 o
   7   6  16        0.07        1.35      1.94 o
  -7   7  16        0.78        0.53      3.90 o
  -6   7  16       19.33       15.79      2.42 o
  -5   7  16        6.43        4.39      1.61 o
  -4   7  16        8.21        6.38      1.59 o
  -3   7  16       15.93       15.49      1.89 o
  -2   7  16       22.98       17.19      1.81 o
  -1   7  16       41.85       38.52      2.22 o
   0   7  16       44.67       48.75      2.41 o
   1   7  16        3.89        5.91      1.37 o
   2   7  16        1.04        1.03      1.24 o
   3   7  16        0.20        0.58      1.32 o
   4   7  16        0.89        0.04      1.38 o
   5   7  16        0.37       -1.47      1.47 o
   6   7  16       11.28       13.47      2.31 o
   7   7  16        2.09       -0.15      1.99 o
  -6   8  16        5.19        5.98      2.01 o
  -5   8  16        3.55        0.97      2.05 o
  -4   8  16        2.73        4.96      1.58 o
  -3   8  16        2.47        3.12      1.43 o
  -2   8  16       85.49       92.47      3.43 o
  -1   8  16       83.01       76.10      3.24 o
   0   8  16       21.11       17.54      1.75 o
   1   8  16        0.15       -1.11      1.13 o
   2   8  16        2.52        2.55      1.47 o
   3   8  16        9.48        8.86      1.79 o
   4   8  16        0.74        0.87      1.45 o
   5   8  16       23.64       23.81      2.64 o
   6   8  16       37.85       44.68      3.67 o
  -6   9  16        4.10       -0.21      1.92 o
  -5   9  16       17.99       16.86      2.45 o
  -4   9  16        1.70        1.26      1.75 o
  -3   9  16        0.47        1.36      1.30 o
  -2   9  16        2.03        1.61      1.32 o
  -1   9  16       13.59       12.58      1.75 o
   0   9  16       16.92       23.24      2.08 o
   1   9  16        2.47        0.42      1.29 o
   2   9  16       53.65       54.35      3.19 o
   3   9  16        8.51        9.92      1.92 o
   4   9  16        5.15        5.35      1.83 o
   5   9  16        0.32        0.11      1.82 o
   6   9  16        3.23        0.00      2.47 o
  -5  10  16       25.48       32.23      3.18 o
  -4  10  16        1.41        2.28      1.80 o
  -3  10  16        3.07        2.87      1.47 o
  -2  10  16        0.40        0.53      1.30 o
  -1  10  16        9.05        9.79      1.81 o
   0  10  16       21.22       20.90      2.21 o
   1  10  16        0.16       -0.81      1.25 o
   2  10  16       11.42       11.66      1.98 o
   3  10  16       17.87       14.94      2.18 o
   4  10  16        4.81        6.69      2.04 o
   5  10  16        5.79        4.59      2.04 o
  -3  11  16        0.97        0.78      1.60 o
  -2  11  16       12.61       15.23      2.06 o
  -1  11  16       57.81       62.55      3.48 o
   0  11  16       86.38       89.85      4.11 o
   1  11  16       19.10       16.32      2.04 o
   2  11  16        3.16        6.40      1.84 o
   3  11  16        2.04        3.14      1.77 o
   0  12  16       24.53       19.40      2.99 o
  -7   0  17        5.81        8.20      2.28 o
  -5   0  17        0.03       -1.16      1.65 o
  -3   0  17      192.63      205.17      4.23 o
  -1   0  17       18.67       30.41      1.69 o
   1   0  17      344.26      342.64      5.47 o
   3   0  17      162.69      156.98      4.20 o
   5   0  17       55.91       56.30      3.39 o
   7   0  17       67.45       71.24      6.40 o
  -8   1  17        0.76       -0.98      1.79 o
  -7   1  17        2.17        1.85      1.54 o
  -6   1  17        0.08        0.57      1.17 o
  -5   1  17       10.81        6.85      1.26 o
  -4   1  17        0.80       -0.88      0.88 o
  -3   1  17       37.63       38.92      1.75 o
  -2   1  17      291.13      284.29      3.55 o
  -1   1  17        1.15        2.96      0.84 o
   0   1  17      106.55       80.03      2.06 o
   1   1  17       86.21       76.33      2.15 o
   2   1  17       24.41       32.44      1.47 o
   3   1  17       51.68       52.02      1.95 o
   4   1  17       15.69       10.72      1.38 o
   5   1  17        7.36        7.69      1.45 o
   6   1  17       33.86       28.39      2.08 o
   7   1  17       11.87        5.10      1.77 o
   8   1  17       85.53      100.75      3.98 o
  -8   2  17        4.11        4.81      1.78 o
  -7   2  17        0.24       -1.24      1.42 o
  -6   2  17        0.11       -1.31      1.31 o
  -5   2  17        9.08        3.53      1.17 o
  -4   2  17        6.29        6.15      1.25 o
  -3   2  17       36.38       46.68      1.81 o
  -2   2  17      957.16      910.80      8.40 o
  -1   2  17       22.29       14.91      1.14 o
   0   2  17      187.29      188.38      2.80 o
   1   2  17        2.45        1.08      0.84 o
   2   2  17       77.39       87.75      2.31 o
   3   2  17      235.46      256.82      3.84 o
   4   2  17        0.43        0.39      0.94 o
   5   2  17      111.99      130.42      3.40 o
   6   2  17       73.91       86.94      3.16 o
   7   2  17        4.73        3.52      1.67 o
   8   2  17        6.99        5.37      2.17 o
  -8   3  17        1.11        4.95      1.83 o
  -7   3  17        0.63       -1.37      1.37 o
  -6   3  17        0.08       -1.21      1.21 o
  -5   3  17        2.64        1.17      1.13 o
  -4   3  17      396.05      393.44      5.06 o
  -3   3  17      134.43      124.25      2.68 o
  -2   3  17       14.11       20.14      1.24 o
  -1   3  17      198.31      189.56      2.91 o
   0   3  17      705.48      726.96      6.95 o
   1   3  17      167.29      179.56      2.92 o
   2   3  17      666.90      632.61      6.78 o
   3   3  17      321.84      284.09      4.11 o
   4   3  17       15.22       16.00      1.39 o
   5   3  17      120.47      101.02      2.88 o
   6   3  17       45.75       60.12      3.59 o
   7   3  17       49.96       51.11      3.52 o
   8   3  17        0.12        0.82      2.42 o
  -8   4  17        0.01        0.77      2.13 o
  -7   4  17        2.45        1.03      1.38 o
  -6   4  17       33.63       28.14      1.89 o
  -5   4  17       10.38       13.63      1.41 o
  -4   4  17        0.04       -0.96      0.96 o
  -3   4  17       12.78        9.88      1.10 o
  -2   4  17      391.79      427.88      4.83 o
  -1   4  17       45.38       35.27      1.46 o
   0   4  17      254.18      233.22      3.70 o
   1   4  17       10.97       16.83      1.35 o
   2   4  17       29.85       24.27      1.69 o
   3   4  17        4.41        6.20      1.27 o
   4   4  17       28.33       32.06      2.09 o
   5   4  17        3.44       -0.94      1.51 o
   6   4  17       18.54       17.46      2.18 o
   7   4  17       28.45       26.54      2.90 o
   8   4  17        2.72        5.86      2.99 o
  -8   5  17        5.93       10.55      3.13 o
  -7   5  17        2.24        4.38      2.17 o
  -6   5  17       37.51       50.44      3.08 o
  -5   5  17        0.15       -1.26      1.26 o
  -4   5  17       54.97       52.95      2.68 o
  -3   5  17       99.56       99.56      3.55 o
  -2   5  17       21.64       16.62      1.57 o
  -1   5  17       87.17       73.91      2.56 o
   0   5  17      933.33      855.32     10.07 o
   1   5  17       23.76       34.38      2.32 o
   2   5  17      123.29      146.09      3.59 o
   3   5  17        0.37       -1.10      1.10 o
   4   5  17       95.67      102.88      3.97 o
   5   5  17        0.06       -1.25      1.25 o
   6   5  17        0.00        0.66      2.39 o
   7   5  17        2.12        1.00      1.82 o
  -7   6  17        6.39        3.23      2.29 o
  -6   6  17        3.25        2.78      1.55 o
  -5   6  17        2.14        1.93      1.55 o
  -4   6  17        9.29       10.17      2.48 o
  -3   6  17        0.38        0.42      1.27 o
  -2   6  17       18.95       13.86      1.69 o
  -1   6  17       86.41       86.07      3.19 o
   0   6  17       17.07       23.78      1.99 o
   1   6  17      124.49      121.24      3.34 o
   2   6  17      150.53      152.78      4.32 o
   3   6  17        0.94        1.04      1.35 o
   4   6  17        3.95        8.10      1.71 o
   5   6  17        0.58        1.03      1.63 o
   6   6  17        2.91        3.08      1.89 o
   7   6  17        0.23       -1.83      1.83 o
  -7   7  17        1.64        3.60      2.35 o
  -6   7  17        0.00        1.52      1.83 o
  -5   7  17       12.14       11.10      1.98 o
  -4   7  17       20.56       21.34      2.26 o
  -3   7  17       16.70       20.02      2.07 o
  -2   7  17        0.01       -0.71      1.17 o
  -1   7  17       77.05       96.38      3.60 o
   0   7  17      182.95      174.92      4.02 o
   1   7  17       11.54       12.43      1.71 o
   2   7  17       17.98       25.74      2.30 o
   3   7  17        0.44        0.56      1.33 o
   4   7  17        8.52        8.87      1.85 o
   5   7  17        0.06       -1.27      1.56 o
   6   7  17       20.72       18.67      2.54 o
   7   7  17       11.07        9.70      3.60 o
  -6   8  17       10.47        9.93      2.37 o
  -5   8  17       22.83       17.52      2.55 o
  -4   8  17        4.19        6.30      1.71 o
  -3   8  17        0.27        0.16      1.24 o
  -2   8  17        2.66        0.02      1.23 o
  -1   8  17        5.64        4.46      1.41 o
   0   8  17       20.47       20.18      1.84 o
   1   8  17        2.33        2.03      1.27 o
   2   8  17        7.17        6.64      1.70 o
   3   8  17        0.89        1.04      1.52 o
   4   8  17       10.06       14.46      2.24 o
   5   8  17        0.13        0.97      1.73 o
   6   8  17        3.72        4.95      2.29 o
  -5   9  17        0.25       -0.58      1.69 o
  -4   9  17        1.66        3.45      1.86 o
  -3   9  17        0.93       -1.29      1.29 o
  -2   9  17       14.41       19.86      2.04 o
  -1   9  17        0.02        0.53      1.62 o
   0   9  17       18.65       25.54      2.20 o
   1   9  17       12.53       11.89      1.79 o
   2   9  17        1.17        2.14      1.55 o
   3   9  17        7.91       14.60      2.16 o
   4   9  17        0.12       -0.87      1.81 o
   5   9  17        0.14       -0.94      1.92 o
  -4  10  17       23.03       24.41      2.68 o
  -3  10  17        8.17        6.64      1.72 o
  -2  10  17        0.04        2.58      1.56 o
  -1  10  17        0.64        3.13      1.55 o
   0  10  17        0.42        2.22      1.54 o
   1  10  17        5.04        4.98      1.56 o
   2  10  17        1.21        2.47      1.68 o
   3  10  17        8.90        5.31      1.89 o
   4  10  17       23.07       21.66      2.64 o
  -2  11  17       10.93       13.46      2.15 o
  -1  11  17       34.35       35.22      2.85 o
   0  11  17        9.75        8.43      1.91 o
   1  11  17        8.95        9.51      1.94 o
   2  11  17        3.38        4.30      1.89 o
  -8   0  18        9.18        5.66      2.75 o
  -6   0  18       10.31        9.54      2.43 o
  -4   0  18       21.73       15.34      1.88 o
  -2   0  18       42.54       70.81      3.64 o
   0   0  18     2085.35     1990.83     27.16 o
   2   0  18       18.77       20.57      2.06 o
   4   0  18      547.32      576.99     10.20 o
   6   0  18        3.58        0.25      3.05 o
   8   0  18       20.41       24.94      4.65 o
  -8   1  18        6.50        9.00      1.79 o
  -7   1  18        0.46        0.00      1.36 o
  -6   1  18        5.69        3.41      1.43 o
  -5   1  18       13.61       19.15      1.59 o
  -4   1  18       54.38       64.28      2.46 o
  -3   1  18        2.72        3.04      1.02 o
  -2   1  18      117.06      111.39      2.37 o
  -1   1  18      270.41      294.23      3.64 o
   0   1  18        0.39       -0.83      0.83 o
   1   1  18       12.79       20.77      1.39 o
   2   1  18      405.46      410.02      4.95 o
   3   1  18        0.21        0.32      1.05 o
   4   1  18        1.44        0.41      1.13 o
   5   1  18        1.75        2.04      1.37 o
   6   1  18        4.08        3.02      1.46 o
   7   1  18       68.63       78.83      3.49 o
   8   1  18       14.16       11.56      2.12 o
  -8   2  18        0.28        0.67      1.99 o
  -7   2  18        5.13        1.12      1.59 o
  -6   2  18       23.03       20.05      2.05 o
  -5   2  18        0.24        1.13      1.21 o
  -4   2  18        1.16        4.95      1.53 o
  -3   2  18        5.98       -0.92      0.92 o
  -2   2  18      270.23      274.92      4.02 o
  -1   2  18       11.88        8.48      1.04 o
   0   2  18      200.20      177.13      2.77 o
   1   2  18       50.18       51.24      1.90 o
   2   2  18        5.53        3.80      1.04 o
   3   2  18       20.18       19.40      1.41 o
   4   2  18       87.79       69.55      2.43 o
   5   2  18       29.73       29.34      2.19 o
   6   2  18       91.07      108.85      4.85 o
   7   2  18       62.14       70.79      3.51 o
   8   2  18        0.38       -2.03      2.34 o
  -8   3  18        2.32        0.51      1.63 o
  -7   3  18        0.18       -0.83      1.58 o
  -6   3  18       11.02        9.56      1.74 o
  -5   3  18        7.50        7.37      1.31 o
  -4   3  18       68.44       74.22      2.49 o
  -3   3  18       38.57       36.67      1.78 o
  -2   3  18      148.15      139.46      2.59 o
  -1   3  18      152.00      163.47      2.81 o
   0   3  18        0.30        1.15      0.84 o
   1   3  18       36.22       24.36      1.46 o
   2   3  18       27.00       23.43      1.44 o
   3   3  18      208.37      217.19      3.61 o
   4   3  18      275.69      281.47      4.86 o
   5   3  18       92.62      114.40      3.73 o
   6   3  18       66.73       62.23      3.68 o
   7   3  18        6.36        6.66      2.16 o
   8   3  18        0.54       -1.26      2.22 o
  -8   4  18        1.75        2.54      2.91 o
  -7   4  18        8.11        3.32      1.64 o
  -6   4  18       13.89       13.58      1.69 o
  -5   4  18        0.03        0.68      1.16 o
  -4   4  18        0.06        1.17      0.97 o
  -3   4  18        0.91        0.18      0.94 o
  -2   4  18        1.51        1.13      0.84 o
  -1   4  18       46.01       54.47      1.76 o
   0   4  18        6.72        9.04      0.94 o
   1   4  18      107.24      101.82      2.81 o
   2   4  18       40.99       35.30      1.96 o
   3   4  18        1.38        0.55      1.11 o
   4   4  18       27.22       25.05      1.95 o
   5   4  18       76.53       79.73      3.69 o
   6   4  18        0.01       -1.07      1.56 o
   7   4  18        0.20       -0.11      2.43 o
  -7   5  18        0.22        2.06      2.13 o
  -6   5  18        0.70        2.32      1.73 o
  -5   5  18        5.66        1.75      1.43 o
  -4   5  18        0.00       -0.15      1.28 o
  -3   5  18        0.45       -0.37      1.20 o
  -2   5  18        3.30        0.06      1.09 o
  -1   5  18       31.62       31.91      1.84 o
   0   5  18      166.00      201.49      4.19 o
   1   5  18      107.80      108.39      3.22 o
   2   5  18       88.23       66.49      2.61 o
   3   5  18       93.19       87.22      3.20 o
   4   5  18       34.75       35.68      2.27 o
   5   5  18        0.79        0.31      1.66 o
   6   5  18        4.86        3.05      1.83 o
   7   5  18        0.30       -2.05      2.91 o
  -7   6  18        3.03        5.58      2.51 o
  -6   6  18       15.87       22.01      2.43 o
  -5   6  18        0.11        1.94      2.24 o
  -4   6  18       25.51       28.61      2.50 o
  -3   6  18        7.46        5.16      1.54 o
  -2   6  18        7.29       10.60      1.65 o
  -1   6  18        6.56        5.79      1.35 o
   0   6  18        9.64        5.64      1.39 o
   1   6  18        2.93        3.49      1.25 o
   2   6  18      153.90      151.69      5.71 o
   3   6  18       96.20      109.39      3.82 o
   4   6  18       26.97       25.90      2.35 o
   5   6  18       57.43       61.05      3.56 o
   6   6  18       31.08       34.52      3.01 o
   7   6  18       11.45       17.53      2.78 o
  -6   7  18        1.21        3.52      2.12 o
  -5   7  18        0.21        1.92      1.67 o
  -4   7  18        0.99        1.78      1.67 o
  -3   7  18       30.31       26.30      2.23 o
  -2   7  18        0.16       -1.00      1.23 o
  -1   7  18       26.13       33.07      2.34 o
   0   7  18        1.54        3.33      1.26 o
   1   7  18       13.26       11.06      1.76 o
   2   7  18      114.17      116.73      4.23 o
   3   7  18       64.26       68.89      3.41 o
   4   7  18        0.38        2.00      1.76 o
   5   7  18       37.87       30.46      2.82 o
   6   7  18       13.63       11.81      3.73 o
  -6   8  18        0.07        0.30      2.01 o
  -5   8  18        0.43        1.19      1.89 o
  -4   8  18        6.65       14.41      2.17 o
  -3   8  18        7.83        7.90      1.65 o
  -2   8  18        1.63        2.40      1.41 o
  -1   8  18       17.67       22.70      2.14 o
   0   8  18        1.84        1.78      1.61 o
   1   8  18      134.12      131.99      4.41 o
   2   8  18       31.51       35.61      2.79 o
   3   8  18       13.00       15.17      2.07 o
   4   8  18        5.54        8.08      1.98 o
   5   8  18       80.04       88.32      4.44 o
  -5   9  18        0.25        0.07      1.88 o
  -4   9  18        9.29        8.38      2.17 o
  -3   9  18       13.95        8.12      1.79 o
  -2   9  18        8.39        9.47      1.79 o
  -1   9  18        5.97        4.26      1.51 o
   0   9  18       10.11        9.75      1.90 o
   1   9  18        0.48        1.40      1.37 o
   2   9  18        1.67        1.71      1.59 o
   3   9  18        4.78        5.87      1.88 o
   4   9  18       21.78       21.51      2.55 o
   5   9  18       16.36       18.56      2.61 o
  -3  10  18        1.02        2.47      1.76 o
  -2  10  18       19.64       20.34      2.19 o
  -1  10  18       15.88       15.26      2.15 o
   0  10  18       62.17       62.03      3.54 o
   1  10  18       25.31       28.64      2.55 o
   2  10  18       14.37       12.99      2.17 o
   3  10  18       10.29       15.00      2.37 o
  -1  11  18        0.01       -1.36      1.56 o
   0  11  18        0.72       -0.42      1.64 o
   1  11  18        5.89       13.65      2.74 o
  -7   0  19        4.27        1.05      2.80 o
  -5   0  19       19.88       21.01      2.43 o
  -3   0  19      151.20      181.43      4.85 o
  -1   0  19       38.67       28.95      3.56 o
   1   0  19        5.99        4.29      1.81 o
   3   0  19      173.60      199.62      5.85 o
   5   0  19       37.61       50.57      3.40 o
   7   0  19       93.24       91.22      5.27 o
  -8   1  19        1.04       -1.71      1.71 o
  -7   1  19        5.99        5.31      1.87 o
  -6   1  19        1.84        1.82      1.32 o
  -5   1  19        1.34        0.22      1.35 o
  -4   1  19        1.10       -1.12      1.12 o
  -3   1  19        4.64        0.69      1.13 o
  -2   1  19      143.24      165.77      3.01 o
  -1   1  19       13.07        8.62      1.18 o
   0   1  19      227.48      268.95      4.10 o
   1   1  19        0.34        0.96      1.07 o
   2   1  19      203.42      239.43      4.06 o
   3   1  19       67.71       74.45      2.66 o
   4   1  19       19.71       18.14      1.75 o
   5   1  19       22.81       27.13      2.15 o
   6   1  19        0.73        2.46      1.73 o
   7   1  19        0.44       -1.73      1.73 o
   8   1  19        5.83        7.62      2.19 o
  -8   2  19        0.04        0.67      1.83 o
  -7   2  19        7.98        6.35      1.92 o
  -6   2  19        2.62        4.72      1.61 o
  -5   2  19       11.31        8.32      1.55 o
  -4   2  19        2.67        3.75      1.21 o
  -3   2  19        3.73        2.93      1.07 o
  -2   2  19      358.84      364.34      4.30 o
  -1   2  19       12.47        6.85      1.01 o
   0   2  19      272.94      240.92      3.51 o
   1   2  19       25.50       25.00      1.49 o
   2   2  19      148.07      162.29      3.13 o
   3   2  19        5.51        6.13      1.22 o
   4   2  19        3.69        4.33      1.39 o
   5   2  19      140.85      145.43      3.98 o
   6   2  19       46.36       40.87      2.59 o
   7   2  19        0.18        1.92      1.73 o
   8   2  19        4.76        2.52      3.40 o
  -7   3  19        1.18       -1.47      1.53 o
  -6   3  19       43.05       37.61      2.49 o
  -5   3  19        8.33        7.18      1.31 o
  -4   3  19       62.14       56.74      2.31 o
  -3   3  19       14.15       19.09      1.45 o
  -2   3  19       13.19       14.53      1.22 o
  -1   3  19        0.22       -0.09      0.82 o
   0   3  19      198.29      186.85      2.99 o
   1   3  19        0.00       -0.87      0.87 o
   2   3  19      131.94      150.82      2.98 o
   3   3  19       17.58       21.68      1.48 o
   4   3  19       89.83       94.49      2.90 o
   5   3  19        0.00       -0.48      1.26 o
   6   3  19        6.66        3.08      1.97 o
   7   3  19        1.06        0.02      1.87 o
  -7   4  19        1.57        3.33      2.57 o
  -6   4  19        0.08       -1.28      1.28 o
  -5   4  19        0.03       -1.09      1.09 o
  -4   4  19        0.00        1.97      1.10 o
  -3   4  19        0.52        1.00      0.98 o
  -2   4  19       28.34       16.75      1.22 o
  -1   4  19       23.24       26.88      1.35 o
   0   4  19       19.58       15.95      1.39 o
   1   4  19      123.62      105.78      3.17 o
   2   4  19      118.71      104.99      2.95 o
   3   4  19       27.68       31.25      2.09 o
   4   4  19      163.66      178.87      4.50 o
   5   4  19        0.26       -0.26      1.64 o
   6   4  19       53.12       54.68      4.79 o
   7   4  19        0.10       -1.84      1.84 o
  -7   5  19        1.16       -2.19      2.47 o
  -6   5  19        6.84        8.41      1.98 o
  -5   5  19        0.00        1.56      1.66 o
  -4   5  19        4.76        3.55      1.48 o
  -3   5  19        5.45        2.88      1.45 o
  -2   5  19        5.35        3.36      1.39 o
  -1   5  19       60.68       61.71      2.50 o
   0   5  19       54.70       51.59      2.48 o
   1   5  19       70.75       88.23      3.47 o
   2   5  19       47.91       46.92      2.53 o
   3   5  19        0.34       -0.06      1.22 o
   4   5  19        6.12        5.05      1.43 o
   5   5  19        9.94        7.97      1.91 o
   6   5  19        2.57        2.28      1.82 o
   7   5  19        7.74        8.81      2.45 o
  -6   6  19        2.03        4.17      1.88 o
  -5   6  19       11.37        9.17      2.01 o
  -4   6  19        3.00        6.43      1.73 o
  -3   6  19       49.44       50.14      2.90 o
  -2   6  19        2.08        7.35      1.59 o
  -1   6  19       20.06       22.51      2.02 o
   0   6  19        1.19        0.31      1.19 o
   1   6  19      139.47      144.32      3.79 o
   2   6  19      115.15      108.93      3.91 o
   3   6  19       79.48       76.85      3.56 o
   4   6  19        9.85       11.34      1.95 o
   5   6  19       34.84       42.61      3.24 o
   6   6  19       60.71       71.26      3.90 o
  -6   7  19        7.20        6.60      2.60 o
  -5   7  19       44.38       51.17      3.38 o
  -4   7  19       21.27       21.92      3.08 o
  -3   7  19       36.39       30.05      2.42 o
  -2   7  19        0.99        2.03      1.39 o
  -1   7  19        1.58        3.41      1.43 o
   0   7  19        3.31        2.40      1.29 o
   1   7  19       26.33       31.86      2.76 o
   2   7  19       28.69       30.09      2.61 o
   3   7  19        3.41        4.83      1.69 o
   4   7  19        0.02        0.19      1.65 o
   5   7  19       10.60        5.53      2.11 o
   6   7  19        0.36       -1.71      1.84 o
  -5   8  19        0.31        0.34      1.98 o
  -4   8  19        4.01        3.93      1.82 o
  -3   8  19        1.25        1.64      1.54 o
  -2   8  19        2.39        3.01      1.51 o
  -1   8  19        0.76        1.12      1.36 o
   0   8  19        0.02       -1.05      1.25 o
   1   8  19        0.16       -0.36      1.31 o
   2   8  19        6.78        3.80      1.65 o
   3   8  19        0.60       -0.12      1.97 o
   4   8  19       92.25       90.83      4.43 o
   5   8  19       29.79       35.08      3.15 o
  -4   9  19        0.87       -1.00      1.58 o
  -3   9  19        3.15        5.39      1.76 o
  -2   9  19        5.46        7.16      1.94 o
  -1   9  19       12.89       11.95      2.03 o
   0   9  19        3.58        9.22      2.12 o
   1   9  19        0.59        1.03      1.46 o
   2   9  19        4.97        4.65      1.84 o
   3   9  19        0.00       -0.42      1.65 o
   4   9  19       10.40       15.86      2.45 o
  -3  10  19       10.21       15.65      2.21 o
  -2  10  19        2.90        1.26      1.64 o
  -1  10  19        6.28        2.76      1.68 o
   0  10  19        9.18        7.00      1.88 o
   1  10  19        1.65        2.52      1.71 o
   2  10  19       24.34       27.44      2.79 o
   3  10  19       54.89       56.93      3.72 o
  -6   0  20       29.73       38.83      3.07 o
  -4   0  20       10.01       11.85      2.09 o
  -2   0  20      145.71      107.79      4.47 o
   0   0  20      612.23      598.26     10.97 o
   2   0  20      120.19      129.19      4.58 o
   4   0  20        0.38       -1.01      1.69 o
   6   0  20       81.04       96.39      6.04 o
  -7   1  20        0.12        1.44      1.82 o
  -6   1  20        0.24       -0.29      1.49 o
  -5   1  20        2.56       -1.38      1.38 o
  -4   1  20       37.85       38.14      2.16 o
  -3   1  20       10.21        6.38      1.34 o
  -2   1  20        5.20        8.20      1.35 o
  -1   1  20       96.83       93.93      2.98 o
   0   1  20      104.35      100.00      2.97 o
   1   1  20        0.12        4.56      1.24 o
   2   1  20      635.94      585.75     10.09 o
   3   1  20        0.12        2.11      1.20 o
   4   1  20        7.70        6.92      1.46 o
   5   1  20        0.33        0.48      1.44 o
   6   1  20       57.14       52.36      3.17 o
   7   1  20       77.42       79.35      3.86 o
  -7   2  20        0.00       -1.27      1.70 o
  -6   2  20       18.16       22.00      2.35 o
  -5   2  20        2.69        0.05      1.75 o
  -4   2  20        0.00        0.79      1.25 o
  -3   2  20       13.45       14.25      1.38 o
  -2   2  20       89.42       82.84      2.27 o
  -1   2  20       56.09       42.76      1.76 o
   0   2  20       15.42       13.80      1.24 o
   1   2  20        2.11        0.52      0.95 o
   2   2  20       42.21       45.45      2.07 o
   3   2  20        4.09        0.92      1.20 o
   4   2  20      341.52      365.64      6.93 o
   5   2  20      140.86      136.91      4.18 o
   6   2  20        4.33        3.30      1.61 o
   7   2  20       12.07       12.80      2.15 o
  -7   3  20        2.06        0.58      1.82 o
  -6   3  20       15.63       12.44      1.90 o
  -5   3  20        1.68       -0.43      1.38 o
  -4   3  20        1.10        1.48      1.16 o
  -3   3  20        3.05        2.08      1.09 o
  -2   3  20        4.25        5.44      1.03 o
  -1   3  20       32.11       23.62      1.36 o
   0   3  20        2.45        5.56      1.01 o
   1   3  20       15.08       19.14      1.44 o
   2   3  20        0.00        0.98      0.99 o
   3   3  20        2.23       -0.52      1.03 o
   4   3  20        0.71        1.24      1.37 o
   5   3  20        1.69        3.53      1.94 o
   6   3  20       18.28       16.51      2.53 o
   7   3  20        5.78        0.60      2.28 o
  -7   4  20        1.10       -0.63      1.85 o
  -6   4  20        0.33       -0.15      1.84 o
  -5   4  20        0.37        0.84      1.20 o
  -4   4  20       39.81       35.05      1.92 o
  -3   4  20       34.90       24.07      1.53 o
  -2   4  20       18.97       18.37      1.30 o
  -1   4  20        8.65        4.28      0.93 o
   0   4  20      114.38      109.46      2.75 o
   1   4  20        0.30       -0.25      1.09 o
   2   4  20        0.00       -0.12      1.14 o
   3   4  20       65.79       78.12      3.16 o
   4   4  20       10.08        8.96      1.73 o
   5   4  20       20.07       17.18      2.50 o
   6   4  20       43.27       34.60      4.38 o
   7   4  20        9.16        9.12      2.43 o
  -6   5  20        1.76       -0.30      1.90 o
  -5   5  20        2.48        3.56      2.44 o
  -4   5  20        0.40        0.01      1.38 o
  -3   5  20        9.55        6.35      1.54 o
  -2   5  20       22.51       34.18      2.20 o
  -1   5  20        3.64        4.95      1.26 o
   0   5  20       19.93       28.77      1.90 o
   1   5  20        1.66        2.56      1.37 o
   2   5  20        7.56        5.24      1.44 o
   3   5  20       21.53       15.74      1.83 o
   4   5  20       14.89       14.25      1.84 o
   5   5  20        0.26       -0.55      1.73 o
   6   5  20       69.47       70.56      4.31 o
  -6   6  20        1.87        2.74      1.93 o
  -5   6  20        0.99        0.84      1.70 o
  -4   6  20       14.56       15.95      2.21 o
  -3   6  20        1.30        4.82      1.61 o
  -2   6  20       41.35       45.54      2.80 o
  -1   6  20       15.16        8.73      1.55 o
   0   6  20        0.17       -1.15      1.15 o
   1   6  20       83.52       75.48      3.48 o
   2   6  20      124.05      114.98      4.06 o
   3   6  20       10.68       12.93      2.05 o
   4   6  20      144.33      135.52      4.88 o
   5   6  20       42.82       47.07      3.48 o
   6   6  20        1.13        0.05      1.81 o
  -5   7  20        3.85        2.85      1.91 o
  -4   7  20       58.88       64.57      3.69 o
  -3   7  20        0.72        0.13      1.47 o
  -2   7  20       19.64       24.05      2.32 o
  -1   7  20       11.94       16.37      1.98 o
   0   7  20       25.23       30.60      2.22 o
   1   7  20        4.86        8.02      1.81 o
   2   7  20        4.99        3.12      1.60 o
   3   7  20       29.12       24.50      2.46 o
   4   7  20        1.07       -1.15      1.67 o
   5   7  20       64.42       63.55      4.00 o
  -4   8  20        0.28        1.18      1.66 o
  -3   8  20        1.50        2.01      1.65 o
  -2   8  20       11.82       13.57      2.05 o
  -1   8  20        2.54        2.82      1.51 o
   0   8  20        0.55        2.88      1.49 o
   1   8  20       27.73       26.46      2.51 o
   2   8  20        0.07        1.00      1.70 o
   3   8  20       14.67       17.19      2.30 o
   4   8  20        0.34        0.80      1.79 o
  -3   9  20       10.13       15.47      2.22 o
  -2   9  20       17.93       20.48      2.31 o
  -1   9  20        5.41        9.00      1.99 o
   0   9  20       15.10       20.88      2.43 o
   1   9  20        2.29       -0.27      1.57 o
   2   9  20        5.32        8.40      2.01 o
   3   9  20        6.71        6.42      2.07 o
  -1  10  20        6.92        5.77      1.95 o
   0  10  20        1.46        3.01      1.77 o
   1  10  20        7.58        7.11      2.19 o
  -7   0  21       31.62       47.19      3.77 o
  -5   0  21       26.60       43.04      3.19 o
  -3   0  21        7.70        5.96      2.16 o
  -1   0  21        0.36       -0.79      2.18 o
   1   0  21       82.17       75.84      3.95 o
   3   0  21        3.00        2.61      1.68 o
   5   0  21       48.36       70.78      8.19 o
   7   0  21       12.51       13.33      4.42 o
  -7   1  21        0.07       -1.06      1.77 o
  -6   1  21        4.08        0.88      1.67 o
  -5   1  21        8.07        3.80      1.56 o
  -4   1  21        0.09       -0.32      1.24 o
  -3   1  21        4.20        6.68      1.39 o
  -2   1  21        0.03       -1.19      1.29 o
  -1   1  21        1.09       -0.04      1.28 o
   0   1  21      165.84      128.35      3.34 o
   1   1  21      106.84       90.79      2.98 o
   2   1  21       42.13       34.10      2.05 o
   3   1  21       17.47       16.67      2.37 o
   4   1  21        0.35       -1.04      1.25 o
   5   1  21       10.78       11.21      1.86 o
   6   1  21       86.89       92.14      4.02 o
   7   1  21       30.49       32.43      2.82 o
  -7   2  21        4.50        4.66      2.03 o
  -6   2  21        0.25       -0.01      1.69 o
  -5   2  21       16.93       16.58      1.98 o
  -4   2  21       37.40       32.42      2.14 o
  -3   2  21       39.03       45.84      2.71 o
  -2   2  21       19.26       15.05      1.53 o
  -1   2  21        0.05        1.35      1.07 o
   0   2  21        3.56        2.63      1.70 o
   1   2  21        4.18        0.72      1.11 o
   2   2  21       26.97       20.33      1.88 o
   3   2  21      113.57      142.82      3.44 o
   4   2  21        0.07        0.86      1.92 o
   5   2  21       10.38       11.06      1.90 o
   6   2  21        9.49       10.11      2.33 o
   7   2  21        0.03       -3.06      3.06 o
  -7   3  21        0.67       -1.40      1.73 o
  -6   3  21        3.32       -0.19      1.76 o
  -5   3  21       12.89       13.75      1.92 o
  -4   3  21       15.64       16.64      1.69 o
  -3   3  21        0.72        0.49      1.06 o
  -2   3  21       55.53       72.67      2.32 o
  -1   3  21       25.58       33.37      1.57 o
   0   3  21       43.03       38.61      1.80 o
   1   3  21       36.15       23.92      1.61 o
   2   3  21       48.55       37.11      1.92 o
   3   3  21       16.25       18.83      1.79 o
   4   3  21      116.85      104.71      3.27 o
   5   3  21       55.68       51.30      3.55 o
   6   3  21       19.05       14.00      2.52 o
  -6   4  21       10.00        5.67      2.57 o
  -5   4  21        0.67       -0.82      1.66 o
  -4   4  21        2.70        4.75      1.30 o
  -3   4  21        3.30        7.34      1.26 o
  -2   4  21        5.46        3.45      1.05 o
  -1   4  21       13.29       15.00      1.48 o
   0   4  21       94.68       91.70      2.75 o
   1   4  21       42.96       32.26      2.05 o
   2   4  21       16.54       20.40      1.78 o
   3   4  21        1.62        3.62      1.42 o
   4   4  21       16.13       20.54      2.80 o
   5   4  21        0.88        1.49      1.92 o
   6   4  21        3.65        0.70      1.96 o
  -6   5  21       12.41       11.65      2.79 o
  -5   5  21        0.92       -0.83      2.32 o
  -4   5  21        0.00       -1.53      1.53 o
  -3   5  21        0.85       -0.08      1.36 o
  -2   5  21       55.29       54.02      2.70 o
  -1   5  21        0.40        0.49      1.17 o
   0   5  21       12.53        8.97      1.39 o
   1   5  21       16.17        5.42      1.71 o
   2   5  21       42.95       41.40      2.50 o
   3   5  21       43.39       41.80      3.16 o
   4   5  21        7.81       13.74      2.05 o
   5   5  21       67.10       64.70      5.05 o
   6   5  21        1.12       -2.01      2.01 o
  -5   6  21       22.69       30.88      2.80 o
  -4   6  21        0.14        0.44      1.65 o
  -3   6  21       16.11       21.96      2.28 o
  -2   6  21       23.39       18.70      2.11 o
  -1   6  21        3.40       -0.03      1.41 o
   0   6  21        2.00        0.47      1.22 o
   1   6  21        4.88        4.76      1.66 o
   2   6  21       13.29       20.54      2.26 o
   3   6  21       25.49       30.32      2.64 o
   4   6  21       16.97       21.88      2.57 o
   5   6  21        1.04        0.30      2.13 o
  -5   7  21        0.03       -0.82      2.00 o
  -4   7  21       19.15       20.15      2.41 o
  -3   7  21        0.70       -0.64      1.48 o
  -2   7  21       14.17       14.35      2.03 o
  -1   7  21       10.60       14.14      2.25 o
   0   7  21        3.64        5.15      1.53 o
   1   7  21        8.16        5.78      1.79 o
   2   7  21        6.72        8.08      1.87 o
   3   7  21       20.96       21.69      2.43 o
   4   7  21      108.59      109.20      5.97 o
   5   7  21        2.47       -0.53      2.00 o
  -4   8  21       10.96       12.31      2.17 o
  -3   8  21       20.68       21.62      3.09 o
  -2   8  21        2.82        2.05      1.62 o
  -1   8  21       16.08       13.01      2.04 o
   0   8  21        6.96        7.94      1.98 o
   1   8  21       10.04       10.80      2.08 o
   2   8  21        0.12        0.01      1.59 o
   3   8  21        1.10       -1.35      1.83 o
   4   8  21       32.64       34.74      3.35 o
  -2   9  21        8.15        9.66      2.03 o
  -1   9  21        9.53        6.04      2.03 o
   0   9  21        0.01        0.18      1.70 o
   1   9  21        0.01       -0.18      1.66 o
   2   9  21       17.76       27.67      2.82 o
  -6   0  22        0.38       -0.67      1.99 o
  -4   0  22        4.96        4.39      2.55 o
  -2   0  22       20.97       24.24      2.81 o
   0   0  22        3.93        4.77      1.98 o
   2   0  22       40.14       32.00      2.96 o
   4   0  22       62.82       66.38      4.83 o
   6   0  22       15.11       11.28      3.42 o
  -6   1  22       10.31       10.47      2.03 o
  -5   1  22       10.70       15.88      2.01 o
  -4   1  22       13.37       12.62      1.77 o
  -3   1  22       10.91       12.57      1.58 o
  -2   1  22        1.03        0.31      1.36 o
  -1   1  22       35.70       22.58      1.92 o
   0   1  22        1.83        0.66      1.26 o
   1   1  22      115.28      125.44      3.34 o
   2   1  22       22.50       26.41      1.93 o
   3   1  22        2.36       -1.22      1.22 o
   4   1  22        5.57        3.45      1.54 o
   5   1  22        9.99       13.99      2.41 o
   6   1  22       25.52       18.85      2.60 o
  -6   2  22        0.11        0.34      2.23 o
  -5   2  22        0.25       -1.22      1.50 o
  -4   2  22       31.59       34.16      2.41 o
  -3   2  22        8.89        7.36      1.65 o
  -2   2  22       11.61        6.73      1.38 o
  -1   2  22        0.26        0.02      1.27 o
   0   2  22        0.03       -0.73      1.26 o
   1   2  22       16.03       17.38      1.82 o
   2   2  22        0.09       -0.14      1.25 o
   3   2  22        0.17        1.61      1.28 o
   4   2  22       56.39       35.56      2.33 o
   5   2  22       18.67       22.00      2.48 o
   6   2  22        0.16       -1.70      1.70 o
  -6   3  22        0.93       -1.74      1.74 o
  -5   3  22        4.70        0.87      1.71 o
  -4   3  22        2.73        2.29      1.47 o
  -3   3  22        1.12        0.94      1.30 o
  -2   3  22        7.17        5.19      1.24 o
  -1   3  22       64.07       84.28      2.38 o
   0   3  22       19.00       14.45      1.63 o
   1   3  22       28.47       20.56      2.33 o
   2   3  22        4.60        1.99      1.23 o
   3   3  22        1.30       -0.01      1.29 o
   4   3  22        1.02        1.57      1.70 o
   5   3  22        0.93       -0.12      1.88 o
   6   3  22        0.73        0.56      1.92 o
  -6   4  22        1.83       -0.36      2.22 o
  -5   4  22        7.75        7.58      2.03 o
  -4   4  22        0.00        0.53      1.66 o
  -3   4  22       31.09       36.54      2.32 o
  -2   4  22        2.52        3.51      1.40 o
  -1   4  22       41.04       35.44      1.93 o
   0   4  22        6.55        6.72      1.28 o
   1   4  22       31.03       30.68      2.08 o
   2   4  22        0.44        0.53      1.24 o
   3   4  22        1.02        0.93      1.62 o
   4   4  22        6.79        4.83      1.89 o
   5   4  22        4.02        7.45      2.34 o
   6   4  22       24.49       26.88      3.10 o
  -5   5  22        0.11       -0.49      1.98 o
  -4   5  22        2.71        4.75      1.78 o
  -3   5  22        0.61        0.51      1.59 o
  -2   5  22        3.72        7.79      1.65 o
  -1   5  22       38.28       38.21      2.28 o
   0   5  22        8.92        4.10      1.34 o
   1   5  22        4.03        1.61      1.31 o
   2   5  22       16.70       24.60      2.13 o
   3   5  22        4.09        1.37      1.43 o
   4   5  22       80.00       68.78      4.22 o
   5   5  22        1.61       -0.24      2.02 o
  -5   6  22        1.14        1.28      1.92 o
  -4   6  22        2.01        0.24      1.66 o
  -3   6  22        2.22        0.63      1.60 o
  -2   6  22        6.68        6.65      1.80 o
  -1   6  22        4.92        4.06      1.63 o
   0   6  22        7.73       13.12      1.87 o
   1   6  22        0.01       -0.13      1.48 o
   2   6  22        3.63        4.29      1.77 o
   3   6  22        7.26       14.56      2.13 o
   4   6  22       22.32       29.12      4.34 o
   5   6  22       18.80       20.30      2.71 o
  -4   7  22        3.95        3.04      1.88 o
  -3   7  22       40.39       42.97      3.08 o
  -2   7  22        0.01        1.66      1.62 o
  -1   7  22        7.10        3.69      1.67 o
   0   7  22        0.57        0.84      1.54 o
   1   7  22        1.76       -0.84      1.77 o
   2   7  22        2.54        0.20      1.89 o
   3   7  22        6.16        6.00      1.94 o
   4   7  22        1.43        2.93      2.02 o
  -3   8  22        0.21        1.35      1.72 o
  -2   8  22        7.12        8.56      1.95 o
  -1   8  22        6.29        5.48      1.82 o
   0   8  22       25.84       26.07      2.87 o
   1   8  22        2.17        3.71      1.85 o
   2   8  22        0.00        1.69      1.75 o
   3   8  22       17.72       20.43      2.66 o
  -1   9  22       30.26       24.87      3.19 o
   0   9  22        0.59        1.02      1.72 o
   1   9  22        0.13       -0.16      1.93 o
  -5   0  23        0.60       -1.16      2.57 o
  -3   0  23       15.67       21.25      2.91 o
  -1   0  23        1.32        5.56      2.16 o
   1   0  23        0.01        2.56      2.44 o
   3   0  23      232.33      260.27      7.70 o
   5   0  23        3.33        0.23      2.73 o
  -6   1  23       10.85       12.26      2.12 o
  -5   1  23       12.13       11.26      1.86 o
  -4   1  23        0.01        0.91      1.43 o
  -3   1  23        8.92        6.57      1.74 o
  -2   1  23       41.23       44.88      2.48 o
  -1   1  23        6.58        4.69      1.55 o
   0   1  23       44.18       60.46      2.73 o
   1   1  23       13.20       22.68      2.29 o
   2   1  23        9.91       18.70      1.90 o
   3   1  23        3.40        2.54      1.44 o
   4   1  23        9.25        6.07      2.51 o
   5   1  23       32.89       36.11      2.79 o
   6   1  23       21.34       17.82      3.24 o
  -6   2  23       10.39       10.63      2.23 o
  -5   2  23        2.45        3.85      1.63 o
  -4   2  23       30.80       34.23      2.27 o
  -3   2  23        2.62        2.91      1.67 o
  -2   2  23        0.01        0.44      1.29 o
  -1   2  23        9.23        5.55      1.47 o
   0   2  23        1.82       -0.76      1.27 o
   1   2  23        1.28       -0.51      1.31 o
   2   2  23        3.66        2.81      1.41 o
   3   2  23        1.78        0.38      1.31 o
   4   2  23       34.97       43.40      2.72 o
   5   2  23       33.10       38.13      2.83 o
   6   2  23        0.52       -1.81      1.81 o
  -6   3  23        0.08       -0.52      1.76 o
  -5   3  23       11.29       15.96      2.19 o
  -4   3  23       13.58       22.47      2.00 o
  -3   3  23       17.54       24.86      2.00 o
  -2   3  23        0.10        0.32      1.30 o
  -1   3  23        0.05       -0.04      1.26 o
   0   3  23        8.97       16.76      1.87 o
   1   3  23       12.60        7.26      1.56 o
   2   3  23       16.71       23.65      1.86 o
   3   3  23        2.71        3.63      1.43 o
   4   3  23        0.10        1.86      1.76 o
   5   3  23        3.27        1.36      1.98 o
  -5   4  23        0.04       -2.00      2.14 o
  -4   4  23        1.70       -1.52      1.91 o
  -3   4  23        0.42       -1.72      1.72 o
  -2   4  23        2.00        4.08      1.40 o
  -1   4  23        7.90        9.72      1.50 o
   0   4  23       12.10       16.25      1.91 o
   1   4  23        0.66       -0.37      1.48 o
   2   4  23        2.53        4.85      1.86 o
   3   4  23        0.14       -1.56      1.56 o
   4   4  23       21.46       27.74      2.70 o
   5   4  23        1.27        2.30      2.48 o
  -5   5  23        3.30        2.35      2.31 o
  -4   5  23        0.77       -0.24      1.94 o
  -3   5  23       11.85       15.87      2.15 o
  -2   5  23       10.56       12.95      2.00 o
  -1   5  23        0.03        0.61      1.29 o
   0   5  23        2.26        3.12      1.24 o
   1   5  23        0.00        1.36      1.40 o
   2   5  23       15.13       17.67      2.58 o
   3   5  23        0.43        0.56      1.65 o
   4   5  23        1.94        4.78      1.99 o
   5   5  23        0.09        0.27      2.13 o
  -4   6  23       45.47       53.49      3.31 o
  -3   6  23       10.21        7.23      2.30 o
  -2   6  23        0.15       -0.65      1.54 o
  -1   6  23       28.29       34.98      2.76 o
   0   6  23       36.18       38.19      2.54 o
   1   6  23        1.13        0.93      1.57 o
   2   6  23        4.40        0.57      1.89 o
   3   6  23        0.74        0.92      1.68 o
   4   6  23       24.38       26.37      3.22 o
  -3   7  23       40.71       53.01      3.36 o
  -2   7  23        0.47       -0.01      1.72 o
  -1   7  23       25.94       38.25      4.14 o
   0   7  23        1.73        2.30      1.80 o
   1   7  23       14.54       16.71      2.26 o
   2   7  23        0.48        0.13      1.69 o
   3   7  23       13.35       13.52      2.29 o
  -2   8  23       13.37        9.26      2.09 o
  -1   8  23        0.01        0.26      1.73 o
   0   8  23        0.00        0.07      1.72 o
   1   8  23       20.09       19.61      2.59 o
   2   8  23        0.26       -2.35      2.35 o
  -4   0  24        0.93        2.50      2.50 o
  -2   0  24        4.97       -1.64      2.67 o
   0   0  24       18.20       27.21      3.02 o
   2   0  24      116.72      129.60      4.99 o
   4   0  24       38.79       64.07      4.58 o
  -5   1  24        0.07       -1.61      1.61 o
  -4   1  24        3.64        3.08      1.89 o
  -3   1  24        1.77       -1.53      1.53 o
  -2   1  24       45.44       53.18      2.75 o
  -1   1  24        1.55       -1.30      1.30 o
   0   1  24       26.09       16.28      1.81 o
   1   1  24        0.52       -0.67      1.24 o
   2   1  24        9.39       11.24      1.75 o
   3   1  24        0.00        2.02      1.42 o
   4   1  24       14.90       13.08      2.36 o
   5   1  24       22.80       18.41      2.67 o
  -5   2  24        1.05        0.43      1.90 o
  -4   2  24       47.30       51.44      2.81 o
  -3   2  24        0.02       -1.37      1.37 o
  -2   2  24        9.52        5.16      1.58 o
  -1   2  24       21.18       19.16      1.91 o
   0   2  24        3.40        4.57      1.48 o
   1   2  24        3.64        2.94      1.54 o
   2   2  24       96.74      112.20      4.49 o
   3   2  24        0.06       -1.30      1.30 o
   4   2  24       41.46       52.56      2.94 o
   5   2  24        0.02       -1.28      1.70 o
  -5   3  24        0.29        3.09      1.83 o
  -4   3  24        1.21        2.20      1.69 o
  -3   3  24        2.84        3.05      1.74 o
  -2   3  24        5.75        9.16      1.77 o
  -1   3  24       47.20       41.80      2.51 o
   0   3  24        3.68        9.16      1.71 o
   1   3  24       10.79       12.26      1.76 o
   2   3  24       24.39       31.16      2.17 o
   3   3  24        2.12       -1.19      1.80 o
   4   3  24       26.12       32.87      3.05 o
   5   3  24        4.33        1.95      2.34 o
  -5   4  24        1.95       -0.42      2.43 o
  -4   4  24       13.68       14.92      2.87 o
  -3   4  24        1.00       -0.04      2.17 o
  -2   4  24       31.62       30.62      2.75 o
  -1   4  24       17.30       18.74      2.53 o
   0   4  24        0.03       -1.62      1.62 o
   1   4  24       54.94       50.30      3.05 o
   2   4  24        0.69        0.01      1.67 o
   3   4  24       87.75       97.98      6.83 o
   4   4  24        1.03        3.62      2.18 o
  -4   5  24       19.80       19.15      4.70 o
  -3   5  24        4.81        2.87      2.14 o
  -2   5  24        4.85        4.06      1.95 o
  -1   5  24        5.06        6.71      1.77 o
   0   5  24        0.57       -1.01      1.35 o
   1   5  24       28.61       22.78      2.41 o
   2   5  24        0.02       -0.79      1.81 o
   3   5  24       15.22       16.20      2.76 o
   4   5  24        0.43       -0.28      2.52 o
  -3   6  24       18.55       19.41      2.44 o
  -2   6  24       32.85       39.65      3.45 o
  -1   6  24       15.84       26.68      2.64 o
   0   6  24       25.25       23.49      2.41 o
   1   6  24       32.14       39.96      3.59 o
   2   6  24        1.78       -0.73      1.76 o
   3   6  24       29.67       30.78      3.16 o
  -2   7  24       18.91       19.60      2.50 o
  -1   7  24        8.38        9.72      2.10 o
   0   7  24        0.12        0.44      1.81 o
   1   7  24        1.13        2.97      1.89 o
   2   7  24       13.00       15.92      2.38 o
  -5   0  25       16.48       17.02      3.98 o
  -3   0  25        0.02       -2.22      2.22 o
  -1   0  25        0.44       -1.81      1.98 o
   1   0  25        0.14        0.75      2.48 o
   3   0  25        8.37       -0.47      2.32 o
   5   0  25        9.02       21.42      4.10 o
  -5   1  25        3.24        3.43      2.01 o
  -4   1  25       15.13       14.58      2.36 o
  -3   1  25        6.80        2.67      1.71 o
  -2   1  25        0.38       -1.37      1.37 o
  -1   1  25        3.40        3.15      1.53 o
   0   1  25        0.06       -1.33      1.33 o
   1   1  25        5.96        6.29      1.54 o
   2   1  25       13.77        8.54      2.09 o
   3   1  25        0.05       -0.86      1.81 o
   4   1  25       55.61       55.42      3.38 o
   5   1  25       14.88       13.01      2.48 o
  -4   2  25        7.61        6.35      1.80 o
  -3   2  25       38.28       31.88      2.51 o
  -2   2  25       15.43       12.51      1.89 o
  -1   2  25       13.82       13.14      1.85 o
   0   2  25        6.83        7.35      1.60 o
   1   2  25        0.05       -1.45      1.45 o
   2   2  25        0.01       -0.55      1.43 o
   3   2  25       13.95       28.59      2.46 o
   4   2  25        3.42        5.48      1.93 o
  -4   3  25        0.86        5.47      1.60 o
  -3   3  25       12.58       11.80      1.77 o
  -2   3  25        2.20        2.84      1.61 o
  -1   3  25        2.90       -1.09      1.44 o
   0   3  25        7.68        4.09      2.09 o
   1   3  25        0.16       -1.40      1.40 o
   2   3  25        2.81       -1.35      1.35 o
   3   3  25        0.10        0.25      1.91 o
   4   3  25        6.80        7.12      2.88 o
  -4   4  25        2.46       -1.85      1.95 o
  -3   4  25        0.07       -1.81      1.81 o
  -2   4  25       13.93       11.72      2.34 o
  -1   4  25        2.19        0.83      1.96 o
   0   4  25        1.91       -0.90      1.81 o
   1   4  25        0.78       -0.31      1.79 o
   2   4  25       14.54       21.67      2.88 o
   3   4  25       17.48       15.69      2.65 o
   4   4  25        0.07       -0.48      3.72 o
  -3   5  25        2.25       -0.87      2.46 o
  -2   5  25       34.61       38.92      3.60 o
  -1   5  25       14.71        6.55      2.18 o
   0   5  25       10.41        7.84      2.35 o
   1   5  25       17.33       28.83      3.09 o
   2   5  25        4.05        4.12      2.04 o
   3   5  25        8.12        7.91      2.22 o
  -2   6  25        4.50        5.66      2.23 o
  -1   6  25       22.53       24.94      2.88 o
   0   6  25        2.85        1.84      1.91 o
   1   6  25        6.82        5.85      2.54 o
   2   6  25       20.20       29.49      3.55 o
  -4   0  26        2.40       -1.45      2.49 o
  -2   0  26        7.71        5.02      2.89 o
   0   0  26       29.38       25.36      3.02 o
   2   0  26        0.85        5.18      4.09 o
   4   0  26        0.19       -2.55      2.55 o
  -4   1  26        3.55       -0.52      1.82 o
  -3   1  26        0.89        1.03      1.75 o
  -2   1  26        0.08       -1.52      1.52 o
  -1   1  26        0.49        0.52      1.50 o
   0   1  26       13.66        9.86      1.73 o
   1   1  26        0.36        1.29      1.52 o
   2   1  26        1.64        1.64      1.59 o
   3   1  26        0.47        0.95      2.78 o
   4   1  26        0.18       -1.76      1.76 o
  -4   2  26        0.40        0.61      3.10 o
  -3   2  26        1.79        2.80      2.30 o
  -2   2  26        0.54        1.37      1.68 o
  -1   2  26        0.01       -1.46      1.98 o
   0   2  26        3.25        2.27      1.67 o
   1   2  26        3.75        0.77      1.54 o
   2   2  26       13.18       10.80      1.84 o
   3   2  26        7.78        7.16      2.03 o
  -3   3  26        0.65        3.98      1.75 o
  -2   3  26       61.46       64.38      3.36 o
  -1   3  26       18.74       12.50      1.98 o
   0   3  26       27.71       20.65      2.12 o
   1   3  26        2.16        1.83      1.95 o
   2   3  26        0.85       -1.70      1.70 o
   3   3  26       13.66       12.70      3.62 o
  -3   4  26        0.97        1.23      2.03 o
  -2   4  26        5.95        4.61      2.19 o
  -1   4  26        2.37       -0.35      2.13 o
   0   4  26        0.13       -0.46      1.86 o
   1   4  26        0.46        0.32      2.02 o
   2   4  26        5.66        7.17      2.48 o
   3   4  26        0.21       -3.61      5.82 o
  -2   5  26        0.12        0.14      2.24 o
  -1   5  26        5.10        6.77      2.16 o
   0   5  26       17.25       31.36      3.02 o
   1   5  26       25.26       29.12      3.31 o
   2   5  26       13.55       11.81      6.93 o
  -3   0  27        1.25       -1.38      2.68 o
  -1   0  27        7.23        9.42      2.60 o
   1   0  27        3.29        4.39      2.89 o
   3   0  27        6.42        6.56      2.82 o
  -3   1  27        6.61        8.88      3.07 o
  -2   1  27        4.00        0.60      1.86 o
  -1   1  27       10.32        8.87      1.87 o
   0   1  27       16.35       16.44      2.40 o
   1   1  27        3.31        3.35      1.68 o
   2   1  27        7.94        8.84      1.99 o
   3   1  27        1.07       -1.64      1.64 o
  -2   2  27        0.93       -0.24      2.00 o
  -1   2  27       15.67       12.82      2.19 o
   0   2  27       21.74       18.72      2.16 o
   1   2  27        1.25        0.46      1.61 o
   2   2  27        0.13       -1.43      1.50 o
  -2   3  27        3.44       -1.34      2.55 o
  -1   3  27        0.30        0.48      1.70 o
   0   3  27        6.06        9.35      2.26 o
   1   3  27        0.94       -1.92      1.92 o
   2   3  27        6.22        5.47      2.31 o
  -1   4  27       15.74       16.88      2.93 o
   0   4  27       30.04       27.57      3.02 o
   1   4  27        0.99        0.43      2.37 o
   0   0  28        0.02        0.52      2.18 o
  -1   1  28        2.37       -0.73      1.58 o
   0   1  28        0.38        1.47      1.73 o
   1   1  28        0.14       -0.11      1.57 o
 
